# Supplementary material for: Single-cell RNA-seq reveals cell type-specific molecular and genetic associations with primary open-angle glaucoma
Source: Signal Transduct Target Ther. 2025 Oct 10;10:338. doi: 10.1038/s41392-025-02438-x (PMC12511369; doi:10.1038/s41392-025-02438-x)
Supplement: Supplementary file 2 — Supplementary information [file 41392_2025_2438_MOESM2_ESM.xlsx]

## Sheet: Supplementary Table 1
Supplementary Table 1. List of the sampe information for 205 samples passed final QC of scRNA-seq
Serial number	Sample-ID	Gender	Age	Case/control	IOP	BMI	Eye condtion
1	K1007	Female	60	POAG	22	23.6	both eyes
2	K1009	Male	65	POAG	50	20.5	both eyes
3	K1015	Male	47	POAG	44.3	21.9	both eyes
4	K1023	Male	31	POAG	17	20.7	both eyes
5	K1025	Male	37	POAG	30	22	both eyes
6	K1027	Male	42	POAG	22	19.2	both eyes
7	K1031	Female	62	POAG	25.8	20.4	both eyes
8	K1032	Female	49	POAG	34	22.5	right eye
9	K1036	Male	35	POAG	32	22.8	both eyes
10	K1037	Female	74	POAG	23.7	22.6	both eyes
11	K1038	Male	72	POAG	26	21.9	both eyes
12	K1041	Male	35	POAG	32	22.4	both eyes
13	K1042	Female	29	POAG	25	18.8	both eyes
14	K1043	Male	82	POAG	22	20.8	right eye
15	K1046	Female	33	POAG	20.6	19	both eyes
16	K1048	Female	60	POAG	25.9	19.6	both eyes
17	K1052	Male	28	POAG	21	19.6	both eyes
18	K1053	Male	34	POAG	28	20.7	both eyes
19	K1054	Male	31	POAG	42	23.7	both eyes
20	K1056	Male	52	POAG	27	23.7	both eyes
21	K1058	Male	64	POAG	16	23.5	right eye
22	K1070	Male	83	POAG	22.5	23.8	both eyes
23	K1073	Female	56	POAG	17	20.2	both eyes
24	K1076	Female	47	POAG	16	19.5	both eyes
25	K1080	Female	47	POAG	23	22	both eyes
26	K1082	Male	41	POAG	27.8	23.6	both eyes
27	K1084	Female	56	POAG	26	22.4	both eyes
28	K1086	Male	54	POAG	52	26	both eyes
29	K1088	Female	42	POAG	31	25.5	both eyes
30	K1090	Female	54	POAG	22.7	21.6	both eyes
31	K1094	Male	80	POAG	25.9	22.6	both eyes
32	K1095	Female	62	POAG	20	18.4	left eye
33	K1096	Female	39	POAG	31.7	22	both eyes
34	K1097	Male	77	POAG	30.3	20.4	right eye
35	K1100	Male	71	POAG	24	20.6	both eyes
36	K1101	Male	49	POAG	27	22.9	both eyes
37	K1102	Male	43	POAG	43	18.8	both eyes
38	K1103	Female	32	POAG	34	20.4	both eyes
39	K1104	Female	29	POAG	37.5	18.8	both eyes
40	K1107	Female	33	POAG	21	21.9	both eyes
41	K1109	Female	68	POAG	34	22.4	both eyes
42	K1112	Male	70	POAG	28	23	both eyes
43	K1115	Male	53	POAG	42	23.5	both eyes
44	K1116	Male	37	POAG	24	23.3	both eyes
45	K1117	Male	56	POAG	29	20.8	both eyes
46	K1118	Male	32	POAG	35	24.7	left eye
47	K1119	Male	51	POAG	42	23.4	both eyes
48	K1120	Female	51	POAG	30.3	22.8	both eyes
49	K1121	Female	55	POAG	27.3	18.5	both eyes
50	K1122	Male	33	POAG	43	21.8	both eyes
51	K1124	Male	35	POAG	53	20.5	both eyes
52	K1125	Male	79	POAG	35	22.9	both eyes
53	K1126	Male	75	POAG	26.6	19.5	both eyes
54	K1127	Female	32	POAG	42	19.9	both eyes
55	K1128	Male	42	POAG	23	19.6	both eyes
56	K1129	Female	60	POAG	28.8	24.2	both eyes
57	K1132	Female	68	POAG	55	19.8	both eyes
58	K1133	Male	43	POAG	25	22.5	both eyes
59	K1134	Male	59	POAG	28.3	22.1	both eyes
60	K1135	Male	38	POAG	31	23	both eyes
61	K1137	Female	83	POAG	32.8	20.5	both eyes
62	K1138	Male	35	POAG	43.5	24.2	right eye
63	K1139	Female	68	POAG	45	22.2	both eyes
64	K1143	Female	64	POAG	18	23	both eyes
65	K1144	Male	60	POAG	30	22.5	both eyes
66	K1145	Male	45	POAG	28	19.5	both eyes
67	K1146	Male	56	POAG	26	21.4	both eyes
68	K1147	Male	44	POAG	24	22.1	both eyes
69	K1148	Male	67	POAG	20	24.2	both eyes
70	K1213	Male	62	POAG	25.7	20.4	right eye
71	K1216	Male	64	POAG	30.7	24.5	both eyes
72	K1218	Female	28	POAG	17.3	25.4	both eyes
73	K1220	Female	72	POAG	27.7	22.9	both eyes
74	K1227	Female	63	POAG	23.1	19.1	both eyes
75	K589	Male	67	POAG	23.9	24.8	left eye
76	K590	Male	63	POAG	41.8	23	both eyes
77	K599	Male	64	POAG	22.3	24.2	both eyes
78	K606	Male	88	POAG	32.1	25.9	both eyes
79	K616	Male	45	POAG	22	23.5	both eyes
80	K619	Male	75	POAG	15	22.9	both eyes
81	K637	Male	68	POAG	25.7	22.5	both eyes
82	K640	Female	43	POAG	28	18.6	both eyes
83	K641	Male	39	POAG	24.8	21.5	both eyes
84	K647	Female	37	POAG	22.7	20.3	both eyes
85	K648	Male	28	POAG	44.1	19.9	left eye
86	K651	Male	76	POAG	47	26	both eyes
87	K652	Male	51	POAG	28.1	24.5	both eyes
88	K653	Male	71	POAG	32	19.4	both eyes
89	K654	Male	67	POAG	20	21	right eye
90	K656	Male	80	POAG	24.7	23.1	both eyes
91	K659	Male	79	POAG	28	22.9	both eyes
92	K660	Female	64	POAG	32	19.7	both eyes
93	K665	Male	59	POAG	39	24.2	left eye
94	K669	Male	53	POAG	47.1	20.4	both eyes
95	K674	Male	77	POAG	50	23.1	both eyes
96	K684	Female	44	POAG	20	22.9	both eyes
97	K685	Female	40	POAG	20	19.8	both eyes
98	K688	Female	30	POAG	50.5	18.8	both eyes
99	PJ103	Male	72	control	18	23.9
100	PJ107	Female	62	control	15.5	23.9
101	PJ108	Female	46	control	12.4	23.9
102	PJ10	Female	49	control	19	23.2
103	PJ110	Male	47	control	10	23.7
104	PJ112	Female	69	control	17.3	23.7
105	PJ113	Female	57	control	14.3	23.7
106	PJ114	Female	59	control	15.8	23.5
107	PJ115	Female	67	control	11.3	23.4
108	PJ116	Female	66	control	9.4	23.4
109	PJ119	Female	58	control	14.6	23.3
110	PJ120	Female	61	control	12.9	23.3
111	PJ122	Female	48	control	17.6	23.2
112	PJ125	Female	50	control	12.7	23.2
113	PJ129	Male	71	control	8.6	23.1
114	PJ12	Male	62	control	16.2	23.2
115	PJ133	Male	50	control	15	23.1
116	PJ143	Male	55	control	10	22.9
117	PJ14	Female	55	control	12.2	23.2
118	PJ154	Male	60	control	10	22.7
119	PJ156	Male	56	control	17	22.7
120	PJ159	Female	51	control	18	22.6
121	PJ163	Female	58	control	16	22.6
122	PJ167	Male	53	control	9	22.6
123	PJ171	Male	65	control	14	22.6
124	PJ173	Male	56	control	13	22.6
125	PJ174	Female	61	control	13	22.6
126	PJ179	Male	57	control	17	22.5
127	PJ17	Male	51	control	11.9	23.1
128	PJ182	Female	45	control	16	22.5
129	PJ185	Male	54	control	17	22.3
130	PJ1	Female	60	control	11.8	23.2
131	PJ204	Male	56	control	12	21.7
132	PJ206	Female	70	control	8	21.7
133	PJ214	Female	59	control	13	21.6
134	PJ219	Male	63	control	16	21.6
135	PJ21	Female	51	control	18.9	22.9
136	PJ221	Female	58	control	11	21.5
137	PJ22	Male	52	control	15.3	22.9
138	PJ233	Male	46	control	12	21.1
139	PJ245	Male	49	control	14	21
140	PJ247	Male	59	control	13	21
141	PJ248	Male	55	control	12	20.8
142	PJ249	Male	49	control	14	20.7
143	PJ259	Male	56	control	16	20.5
144	PJ25	Female	55	control	19.6	22.8
145	PJ263	Male	57	control	14	20.5
146	PJ265	Male	59	control	14	20.4
147	PJ268	Female	65	control	11	20.4
148	PJ26	Male	62	control	12.5	22.8
149	PJ273	Male	66	control	11	20.3
150	PJ278	Female	55	control	14	20.2
151	PJ27	Female	43	control	15.5	22.8
152	PJ32	Female	58	control	12.9	22.7
153	PJ336	Female	65	control	11	20.7
154	PJ33	Male	53	control	15.5	22.7
155	PJ345	Male	67	control	10	20.5
156	PJ351	Male	55	control	13	20.4
157	PJ353	Female	47	control	13	20.4
158	PJ354	Male	62	control	12	20.4
159	PJ355	Male	52	control	10.5	20.3
160	PJ356	Male	67	control	11.5	20.3
161	PJ370	Female	69	control	12	20.1
162	PJ375	Male	51	control	12	20.1
163	PJ376	Female	51	control	17	20.1
164	PJ385	Female	42	control	13	20
165	PJ38	Female	51	control	12.7	22.3
166	PJ390	Male	48	control	9	20
167	PJ391	Male	67	control	13	20
168	PJ400	Male	73	control	7.6	19.9
169	PJ40	Female	51	control	14.1	22.3
170	PJ410	Female	42	control	16.6	19.7
171	PJ417	Male	54	control	11.9	19.6
172	PJ423	Male	59	control	19.1	19.5
173	PJ425	Male	62	control	17.2	19.5
174	PJ42	Female	46	control	17.4	22.2
175	PJ432	Male	56	control	17.1	19.5
176	PJ433	Female	45	control	14.2	19.3
177	PJ436	Female	41	control	14.5	19.3
178	PJ438	Female	48	control	10.3	19.3
179	PJ440	Male	56	control	16	19.3
180	PJ449	Male	46	control	11	19.3
181	PJ455	Male	39	control	8	19.2
182	PJ457	Male	56	control	12.2	19.1
183	PJ45	Female	54	control	14.1	22.2
184	PJ464	Female	58	control	10.7	19
185	PJ471	Female	57	control	11.2	18.9
186	PJ475	Male	58	control	13.1	18.9
187	PJ477	Female	46	control	15.4	18.7
188	PJ489	Female	58	control	17.5	18.7
189	PJ48	Female	46	control	13.6	22.1
190	PJ49	Female	61	control	16	21.9
191	PJ53	Male	69	control	8.6	21.8
192	PJ54	Male	61	control	11.7	21.8
193	PJ56	Female	68	control	10.6	21.7
194	PJ57	Male	70	control	12	26.3
195	PJ5	Female	51	control	16.4	23.2
196	PJ60	Female	58	control	18.6	26.3
197	PJ61	Female	58	control	10.3	26.2
198	PJ63	Male	58	control	9.1	25.2
199	PJ66	Male	57	control	15.2	25.1
200	PJ68	Female	48	control	13.5	24.9
201	PJ70	Female	50	control	14.1	24.5
202	PJ88	Male	49	control	14	23.9
203	PJ96	Female	53	control	16	23.9
204	PJ98	Female	63	control	18	23.9
205	PJ99	Male	49	control	15	23.9

## Sheet: Supplementary Table 2
Supplementary Table 2. List of the library construction and scRNA-seq information for 205 samples passed final QC of scRNA-seq
SampleID	Organization type	Concentration on machine	Database creation type	cDNA concentration-1	Amplification cycle	Library concentration-2	Amplification cycle	Offline sequencing saturation	Number of captured cells	Median gene number	Average reads number
K1007	human-PBMC（frozen）	700cells/ul	3＇	0.728ng/ul	cycle 12	17.6ng/ul	cycle 16	0.838	1739	1106	39159
K1009	human-PBMC（frozen）	800cells/ul	3＇	0.874ng/ul	cycle 12	20.2ng/ul	cycle 16	0.8	2332	1074	24387
K1015	human-PBMC（frozen）	800cells/ul	3＇	1.72ng/ul	cycle 12	27.4ng/ul	cycle 16	0.768	2322	1458	29849
K1023	human-PBMC（frozen）	800cells/ul	3＇	0.56ng/ul	cycle 12	14.1ng/ul	cycle 16	0.906	2055	1672	37866
K1025	human-PBMC（frozen）	500cells/ul	3＇	0.67ng/ul	cycle 12	15.6ng/ul	cycle 16	0.865	3689	2061	18323
K1027	human-PBMC（frozen）	500cells/ul	3＇	2.42ng/ul	cycle 12	26.8ng/ul	cycle 16	0.693	4420	1752	22495
K1031	human-PBMC（frozen）	400cells/ul	3＇	0.36ng/ul	cycle 12	13.6ng/ul	cycle 16	0.905	3940	1614	19700
K1032	human-PBMC（frozen）	1000cells/ul	3＇	0.734ng/ul	cycle 12	21.2ng/ul	cycle 16	0.82	2580	1994	21639
K1036	human-PBMC（frozen）	1000cells/ul	3＇	1.34ng/ul	cycle 12	18.8ng/ul	cycle 16	0.809	3235	1124	21713
K1037	human-PBMC（frozen）	1000cells/ul	3＇	1.03ng/ul	cycle 12	17.2ng/ul	cycle 16	0.8	3676	1080	17462
K1038	human-PBMC（frozen）	400cells/ul	3＇	0.482ng/ul	cycle 12	12.6ng/ul	cycle 16	0.874	3352	1424	18779
K1041	human-PBMC（frozen）	1000cells/ul	3＇	0.876ng/ul	cycle 12	23.2ng/ul	cycle 16	0.831	3043	1966	18938
K1042	human-PBMC（frozen）	1000cells/ul	3＇	1.82ng/ul	cycle 12	46.6ng/ul	cycle 16	0.8	8788	1204	23027
K1043	human-PBMC（frozen）	1000cells/ul	3＇	0.288ng/ul	cycle 12	15.3ng/ul	cycle 16	0.917	2250	1818	27764
K1046	human-PBMC（frozen）	1000cells/ul	3＇	1.33ng/ul	cycle 12	48.6ng/ul	cycle 16	0.79	5038	1324	24241
K1048	human-PBMC（frozen）	1000cells/ul	3＇	1.94ng/ul	cycle 12	46.6ng/ul	cycle 16	0.801	8535	1260	24169
K1052	human-PBMC（frozen）	1000cells/ul	3＇	1.99ng/ul	cycle 12	54ng/ul	cycle 16	0.799	8250	1127	25582
K1053	human-PBMC（frozen）	1000cells/ul	3＇	1.96ng/ul	cycle 12	49.8ng/ul	cycle 16	0.503	33863	1435	1523
K1054	human-PBMC（frozen）	1000cells/ul	3＇	0.306ng/ul	cycle 12	22.2ng/ul	cycle 16	0.863	38206	1170	1638
K1056	human-PBMC（frozen）	1000cells/ul	3＇	0.738ng/ul	cycle 12	26ng/ul	cycle 16	0.74	36331	1850	1708
K1058	human-PBMC（frozen）	1000cells/ul	3＇	0.326ng/ul	cycle 12	17.3ng/ul	cycle 16	0.868	29661	1034	1976
K1070	human-PBMC（frozen）	1000cells/ul	3＇	0.372ng/ul	cycle 12	17.7ng/ul	cycle 16	0.878	37630	1010	2002
K1073	human-PBMC（frozen）	1000cells/ul	3＇	0.48ng/ul	cycle 12	22.6ng/ul	cycle 16	0.825	46196	1190	1528
K1076	human-PBMC（frozen）	1200cells/ul	3＇	1.55ng/ul	cycle 12	41.8ng/ul	cycle 15	0.816	5564	1125	21470
K1080	human-PBMC（frozen）	1000cells/ul	3＇	1.15ng/ul	cycle 12	27.6ng/ul	cycle 15	0.789	2829	1432	25431
K1082	human-PBMC（frozen）	1000cells/ul	3＇	2.48ng/ul	cycle 12	50.2ng/ul	cycle 15	0.793	6802	1373	25095
K1084	human-PBMC（frozen）	1000cells/ul	3＇	2.58ng/ul	cycle 12	42.2ng/ul	cycle 15	0.794	6710	1366	24557
K1086	human-PBMC（frozen）	1000cells/ul	3＇	4.18ng/ul	cycle 12	46.6ng/ul	cycle 15	0.767	10263	1460	24288
K1088	human-PBMC（frozen）	1000cells/ul	3＇	1.31ng/ul	cycle 12	22.6ng/ul	cycle 15	0.816	2048	1663	36538
K1090	human-PBMC（frozen）	800cells/ul	3＇	2.56ng/ul	cycle 12	20.8ng/ul	cycle 14	0.76	4805	1552	25203
K1094	human-PBMC（frozen）	800cells/ul	3＇	0.366ng/ul	cycle 12	10.8ng/ul	cycle 16	0.896	4319	1641	17112
K1095	human-PBMC（frozen）	1000cells/ul	3＇	4.44ng/ul	cycle 12	21ng/ul	cycle 14	0.747	5257	1646	26997
K1096	human-PBMC（frozen）	800cells/ul	3＇	2.2ng/ul	cycle 12	14.4ng/ul	cycle 14	0.784	4593	1444	29581
K1097	human-PBMC（frozen）	800cells/ul	3＇	0.808ng/ul	cycle 12	9.08ng/ul	cycle 16	0.831	2076	1457	37090
K1100	human-PBMC（frozen）	600cells/ul	3＇	0.144ng/ul	cycle 12	4.92ng/ul	cycle 16	0.947	4626	1290	19220
K1101	human-PBMC（frozen）	1000cells/ul	3＇	2.02ng/ul	cycle 12	17ng/ul	cycle 14	0.557	6118	2423	24772
K1102	human-PBMC（frozen）	1000cells/ul	3＇	1.86ng/ul	cycle 12	19.9ng/ul	cycle 14	0.639	6890	2116	25498
K1103	human-PBMC（frozen）	1000cells/ul	3＇	2.5ng/ul	cycle 12	19.1ng/ul	cycle 14	0.654	6976	2101	25703
K1104	human-PBMC（frozen）	1000cells/ul	3＇	1.91ng/ul	cycle 12	20ng/ul	cycle 14	0.552	4042	2145	18503
K1107	human-PBMC（frozen）	1000cells/ul	3＇	2.32ng/ul	cycle 12	23.2ng/ul	cycle 14	0.655	6620	2221	28731
K1109	human-PBMC（frozen）	800cells/ul	3＇	2.9ng/ul	cycle 12	27.6ng/ul	cycle 16	0.673	9725	1870	20796
K1112	human-PBMC（frozen）	300cells/ul	3＇	0.398ng/ul	cycle 12	18.2ng/ul	cycle 14	0.906	6998	2046	24946
K1115	human-PBMC（frozen）	500cells/ul	3＇	1.16ng/ul	cycle 12	17.4ng/ul	cycle 14	0.741	4071	1364	19237
K1116	human-PBMC（frozen）	800cells/ul	3＇	2.44ng/ul	cycle 12	19ng/ul	cycle 14	0.689	4188	1775	23371
K1117	human-PBMC（frozen）	1000cells/ul	3＇	0.476ng/ul	cycle 12	14.3ng/ul	cycle 16	0.848	2962	1842	21653
K1118	human-PBMC（frozen）	400cells/ul	3＇	0.910ng/ul	cycle 12	3.86ng/ul	cycle 16	0.966	3246	2120	28180
K1119	human-PBMC（frozen）	800cells/ul	3＇	0.224ng/ul	cycle 12	12.8ng/ul	cycle 16	0.893	1268	1146	53835
K1120	human-PBMC（frozen）	800cells/ul	3＇	0.862ng/ul	cycle 12	28.8ng/ul	cycle 16	0.771	3595	1309	20294
K1121	human-PBMC（frozen）	1000cells/ul	3＇	0.42ng/ul	cycle 12	15.3ng/ul	cycle 16	0.843	3530	1740	17261
K1122	human-PBMC（frozen）	600cells/ul	3＇	1.24ng/ul	cycle 12	15ng/ul	cycle 14	0.833	6552	1236	29064
K1124	human-PBMC（frozen）	400cells/ul	3＇	0.118ng/ul	cycle 12	5.22ng/ul	cycle 16	0.95	4214	1355	22071
K1125	human-PBMC（frozen）	1000cells/ul	3＇	2.36ng/ul	cycle 12	23.2ng/ul	cycle 14	0.711	7375	1599	22967
K1126	human-PBMC（frozen）	1000cells/ul	3＇	0.904ng/ul	cycle 12	24.2ng/ul	cycle 16	0.809	4571	1171	21561
K1127	human-PBMC（frozen）	1000cells/ul	3＇	2.36ng/ul	cycle 12	22ng/ul	cycle 14	0.717	7221	1464	21213
K1128	human-PBMC（frozen）	600cells/ul	3＇	0.666ng/ul	cycle 12	26.4ng/ul	cycle 16	0.75	3568	1166	17073
K1129	human-PBMC（frozen）	1000cells/ul	3＇	0.96ng/ul	cycle 12	30ng/ul	cycle 14	0.615	5231	1918	20542
K1132	human-PBMC（frozen）	600cells/ul	3＇	0.77ng/ul	cycle 12	33.6ng/ul	cycle 16	0.832	6469	1098	23279
K1133	human-PBMC（frozen）	600cells/ul	3＇	1.19ng/ul	cycle 12	34.8ng/ul	cycle 16	0.753	4310	1091	17081
K1134	human-PBMC（frozen）	500cells/ul	3＇	1.89ng/ul	cycle 12	15.3ng/ul	cycle 14	0.689	3317	1867	24676
K1135	human-PBMC（frozen）	600cells/ul	3＇	1.29ng/ul	cycle 12	18ng/ul	cycle 14	0.786	6192	1293	23400
K1137	human-PBMC（frozen）	600cells/ul	3＇	1.62ng/ul	cycle 12	22.2ng/ul	cycle 14	0.732	5333	1595	24158
K1138	human-PBMC（frozen）	500cells/ul	3＇	0.11ng/ul	cycle 12	4.76ng/ul	cycle 16	0.946	3701	1400	16787
K1139	human-PBMC（frozen）	800cells/ul	3＇	2.66ng/ul	cycle 12	28ng/ul	cycle 14	0.666	5420	1878	24758
K1143	human-PBMC（frozen）	1000cells/ul	3＇	1.81ng/ul	cycle 12	24.2ng/ul	cycle 14	0.73	4344	1896	28474
K1144	human-PBMC（frozen）	600cells/ul	3＇	1.56ng/ul	cycle 12	20.6ng/ul	cycle 14	0.738	4248	1801	27567
K1145	human-PBMC（frozen）	400cells/ul	3＇	1.21ng/ul	cycle 12	28.6ng/ul	cycle 14	0.77	9666	1347	30817
K1146	human-PBMC（frozen）	500cells/ul	3＇	1.05ng/ul	cycle 12	20ng/ul	cycle 16	0.778	4272	1215	22034
K1147	human-PBMC（frozen）	800cells/ul	3＇	2.36ng/ul	cycle 12	17.9ng/ul	cycle 14	0.7	4786	1742	24421
K1148	human-PBMC（frozen）	500cells/ul	3＇	2.26ng/ul	cycle 12	21.2ng/ul	cycle 14	0.779	7580	1485	28034
K1213	human-PBMC（frozen）	1000cells/ul	3＇	2.76ng/ul	cycle 12	21.8ng/ul	cycle 14	0.747	6530	1469	26336
K1216	human-PBMC（frozen）	600cells/ul	3＇	0.568ng/ul	cycle 12	16.2ng/ul	cycle 16	0.812	2927	1071	22779
K1218	human-PBMC（frozen）	500cells/ul	3＇	1.74ng/ul	cycle 12	15.2ng/ul	cycle 14	0.728	3790	1424	23417
K1220	human-PBMC（frozen）	800cells/ul	3＇	2.46ng/ul	cycle 12	17.3ng/ul	cycle 14	0.605	2646	1542	28693
K1227	human-PBMC（frozen）	600cells/ul	3＇	1.922ng/ul	cycle 12	35.2ng/ul	cycle 16	0.798	9821	1152	19077
K589	human-PBMC（frozen）	300cells/ul	3＇	0.2ng/ul	cycle 12	4.96ng/ul	cycle 16	0.985	470	1775	240350
K590	human-PBMC（frozen）	300cells/ul	3＇	0.162ng/ul	cycle 12	21ng/ul	cycle 16	0.788	1560	1756	41251
K599	human-PBMC（frozen）	400cells/ul	3＇	1.15ng/ul	cycle 12	13.4ng/ul	cycle 16	0.895	2308	1926	26505
K606	human-PBMC（frozen）	1000cells/ul	3＇	2.92ng/ul	cycle 12	18.2ng/ul	cycle 14	0.63	5281	1509	21145
K616	human-PBMC（frozen）	100cells/ul	3＇	0.348ng/ul	cycle 12	10.2ng/ul	cycle 16	0.96	1070	1590	138455
K619	human-PBMC（frozen）	700cells/ul	3＇	6ng/ul	cycle 12	27.2ng/ul	cycle 14	0.727	14446	1518	21665
K637	human-PBMC（frozen）	1000cells/ul	3＇	5.5ng/ul	cycle 12	30.6ng/ul	cycle 14	0.554	8338	1840	18581
K638	human-PBMC（frozen）	800cells/ul	3＇	0.27ng/ul	cycle 12	0.8ng/ul	cycle 16	0.901	8867	1932	20785
K641	human-PBMC（frozen）	1200cells/ul	3＇	4.94ng/ul	cycle 12	31.8ng/ul	cycle 14	0.671	12776	1604	22270
K647	human-PBMC（frozen）	300cells/ul	3＇	2.32ng/ul	cycle 12	30.8ng/ul	cycle 16	0.76	2965	1958	37373
K648	human-PBMC（frozen）	1200cells/ul	3＇	5.98ng/ul	cycle 12	28.4ng/ul	cycle 14	0.563	8040	1900	21101
K651	human-PBMC（frozen）	800cells/ul	3＇	0.316ng/ul	cycle 12	0.746ng/ul	cycle 16	0.926	7574	1095	5116
K652	human-PBMC（frozen）	700cells/ul	3＇	1.38ng/ul	cycle 12	17.1ng/ul	cycle 14	0.804	7481	1206	26595
K653	human-PBMC（frozen）	1200cells/ul	3＇	2ng/ul	cycle 12	13.3ng/ul	cycle 14	0.759	5935	1426	27918
K654	human-PBMC（frozen）	1200cells/ul	3＇	0.290ng/ul	cycle 12	0.574ng/ul	cycle 16	0.981	4180	1325	56438
K656	human-PBMC（frozen）	1200cells/ul	3＇	3.22ng/ul	cycle 12	2.06ng/ul	cycle 16	0.645	2835	1997	36674
K659	human-PBMC（frozen）	1000cells/ul	3＇	2.36ng/ul	cycle 12	3.26ng/ul	cycle 16	0.687	4863	1242	22061
K660	human-PBMC（frozen）	700cells/ul	3＇	1.11ng/ul	cycle 12	3.2ng/ul	cycle 16	0.864	1211	1947	72871
K665	human-PBMC（frozen）	600cells/ul	3＇	4.1ng/ul	cycle 12	1.96ng/ul	cycle 14	0.673	6158	1962	25197
K669	human-PBMC（frozen）	1000cells/ul	3＇	6.88ng/ul	cycle 12	33.4ng/ul	cycle 14	0.563	10769	1724	21952
K674	human-PBMC（frozen）	1200cells/ul	3＇	6.04ng/ul	cycle 12	34.4ng/ul	cycle 14	0.621	10855	1975	22962
K684	human-PBMC（frozen）	800cells/ul	3＇	4.14ng/ul	cycle 12	17.1ng/ul	cycle 14	0.638	2767	1783	27858
K685	human-PBMC（frozen）	600cells/ul	3＇	0.910ng/ul	cycle 12	18.2ng/ul	cycle 16	0.828	2478	1766	26249
K688	human-PBMC（frozen）	500cells/ul	3＇	1.03ng/ul	cycle 12	21.2ng/ul	cycle 16	0.891	7713	1503	20704
PJ103	human-PBMC（frozen）	1000cells/ul	3＇	2.02ng/ul	cycle 12	4.94ng/ul	cycle 14	0.656	4614	1450	17455
PJ107	human-PBMC（frozen）	800cells/ul	3＇	1.68ng/ul	cycle 12	25.2ng/ul	cycle 15	0.665	3847	1398	17353
PJ108	human-PBMC（frozen）	400cells/ul	3＇	0.682ng/ul	cycle 12	23.2ng/ul	cycle 16	0.745	2810	1764	20658
PJ10	human-PBMC（frozen）	800cells/ul	3＇	0.864ng/ul	cycle 12	18.8ng/ul	cycle 16	0.793	4127	1122	21231
PJ110	human-PBMC（frozen）	400cells/ul	3＇	0.66ng/ul	cycle 12	22.4ng/ul	cycle 16	0.899	6773	1488	25934
PJ112	human-PBMC（frozen）	1000cells/ul	3＇	2.9ng/ul	cycle 12	27ng/ul	cycle 15	0.764	5843	1470	25054
PJ113	human-PBMC（frozen）	1000cells/ul	3＇	0.64ng/ul	cycle 12	18.4ng/ul	cycle 16	0.887	6295	1740	20537
PJ114	human-PBMC（frozen）	600cells/ul	3＇	2.8ng/ul	cycle 12	19.7ng/ul	cycle 14	0.754	7189	1341	21986
PJ115	human-PBMC（frozen）	500cells/ul	3＇	1.45ng/ul	cycle 12	13.3ng/ul	cycle 14	0.82	6689	1171	24240
PJ116	human-PBMC（frozen）	1000cells/ul	3＇	3.04ng/ul	cycle 12	20.4ng/ul	cycle 14	0.705	6321	1417	20297
PJ119	human-PBMC（frozen）	800cells/ul	3＇	2.8ng/ul	cycle 12	22.2ng/ul	cycle 14	0.739	6259	1517	24037
PJ120	human-PBMC（frozen）	600cells/ul	3＇	1.25ng/ul	cycle 12	11.7ng/ul	cycle 14	0.823	5785	1147	24224
PJ	human-PBMC（frozen）	800cells/ul	3＇	1.91ng/ul	cycle 12	16.2ng/ul	cycle 14	0.823	6145	1528	34092
PJ125	human-PBMC（frozen）	1000cells/ul	3＇	0.184ng/ul	cycle 12	4.66ng/ul	cycle 16	0.943	2505	1470	25729
PJ129	human-PBMC（frozen）	800cells/ul	3＇	1.51ng/ul	cycle 12	14.3ng/ul	cycle 14	0.721	1920	1656	28014
PJ12	human-PBMC（frozen）	1000cells/ul	3＇	0.84ng/ul	cycle 12	3ng/ul	cycle 16	0.714	2708	1610	4321
PJ133	human-PBMC（frozen）	600cells/ul	3＇	0.6782ng/ul	cycle 12	33.4ng/ul	cycle 16	0.807	4128	1956	17147
PJ143	human-PBMC（frozen）	400cells/ul	3＇	0.172ng/ul	cycle 12	16.9ng/ul	cycle 16	0.935	3518	1350	24197
PJ14	human-PBMC（frozen）	1000cells/ul	3＇	1.43ng/ul	cycle 12	2.38ng/ul	cycle 15	0.851	2596	1728	14880
PJ154	human-PBMC（frozen）	400cells/ul	3＇	0.276ng/ul	cycle 12	8.64ng/ul	cycle 16	0.882	2844	1914	16699
PJ156	human-PBMC（frozen）	600cells/ul	3＇	1.22ng/ul	cycle 12	12.6ng/ul	cycle 14	0.724	2806	1667	23113
PJ159	human-PBMC（frozen）	600cells/ul	3＇	1.852ng/ul	cycle 12	11.7ng/ul	cycle 14	0.617	2785	1565	17250
PJ163	human-PBMC（frozen）	800cells/ul	3＇	0.7442ng/ul	cycle 12	18.8ng/ul	cycle 16	0.831	2071	1515	33291
PJ167	human-PBMC（frozen）	500cells/ul	3＇	0.4962ng/ul	cycle 12	15.5ng/ul	cycle 16	0.827	5400	1704	26303
PJ171	human-PBMC（frozen）	400cells/ul	3＇	0.7242ng/ul	cycle 12	23ng/ul	cycle 16	0.811	6352	1088	22953
PJ173	human-PBMC（frozen）	700cells/ul	3＇	1.052ng/ul	cycle 12	27.4ng/ul	cycle 16	0.741	6012	1319	21520
PJ174	human-PBMC（frozen）	600cells/ul	3＇	0.7662ng/ul	cycle 12	22.8ng/ul	cycle 16	0.83	6798	1860	21132
PJ179	human-PBMC（frozen）	1000cells/ul	3＇	0.7022ng/ul	cycle 12	21.4ng/ul	cycle 16	0.883	8171	1554	22991
PJ17	human-PBMC（frozen）	1000cells/ul	3＇	0.474ng/ul	cycle 12	1.04ng/ul	cycle 16	0.926	1515	1550	18971
PJ182	human-PBMC（frozen）	1000cells/ul	3＇	0.5882ng/ul	cycle 12	16.2ng/ul	cycle 16	0.909	9314	1974	25068
PJ185	human-PBMC（frozen）	1000cells/ul	3＇	0.5242ng/ul	cycle 12	18.7ng/ul	cycle 16	0.9	8155	1788	20181
PJ1	human-PBMC（frozen）	800cells/ul	3＇	0.746ng/ul	cycle 12	31.2ng/ul	cycle 14	0.812	3990	1404	18691
PJ204	human-PBMC（frozen）	400cells/ul	3＇	0.8162ng/ul	cycle 12	29.6ng/ul	cycle 16	0.882	10578	1514	21756
PJ206	human-PBMC（frozen）	500cells/ul	3＇	2.822ng/ul	cycle 12	27.8ng/ul	cycle 14	0.674	8166	1698	18469
PJ214	human-PBMC（frozen）	800cells/ul	3＇	0.722ng/ul	cycle 12	28.6ng/ul	cycle 16	0.883	9804	1516	22158
PJ219	human-PBMC（frozen）	400cells/ul	3＇	0.1462ng/ul	cycle 12	17ng/ul	cycle 16	0.924	4981	1930	14825
PJ21	human-PBMC（frozen）	500cells/ul	3＇	2.02ng/ul	cycle 12	12.8ng/ul	cycle 14	0.688	4934	1939	23882
PJ221	human-PBMC（frozen）	500cells/ul	3＇	0.192ng/ul	cycle 12	20.6ng/ul	cycle 16	0.902	4147	1370	16224
PJ22	human-PBMC（frozen）	500cells/ul	3＇	0.58ng/ul	cycle 12	18.4ng/ul	cycle 16	0.821	3340	1184	21439
PJ233	human-PBMC（frozen）	1000cells/ul	3＇	0.3262ng/ul	cycle 12	14.7ng/ul	cycle 16	0.902	4075	1746	20804
PJ245	human-PBMC（frozen）	1000cells/ul	3＇	0.1362ng/ul	cycle 12	10.8ng/ul	cycle 16	0.949	1085	1473	94391
PJ247	human-PBMC（frozen）	800cells/ul	3＇	0.8562ng/ul	cycle 12	28.8ng/ul	cycle 16	0.802	5527	1806	20012
PJ248	human-PBMC（frozen）	1000cells/ul	3＇	1.462ng/ul	cycle 12	34.8ng/ul	cycle 16	0.718	5362	1564	20540
PJ249	human-PBMC（frozen）	1000cells/ul	3＇	0.12ng/ul	cycle 12	8.92ng/ul	cycle 16	0.961	5345	1900	13767
PJ259	human-PBMC（frozen）	400cells/ul	3＇	0.12ng/ul	cycle 12	6.16ng/ul	cycle 16	0.961	6491	1290	9413
PJ25	human-PBMC（frozen）	700cells/ul	3＇	0.612ng/ul	cycle 12	20.8ng/ul	cycle 16	0.817	3694	1126	18462
PJ263	human-PBMC（frozen）	600cells/ul	3＇	0.7882ng/ul	cycle 12	31.4ng/ul	cycle 16	0.855	8020	1624	19594
PJ265	human-PBMC（frozen）	800cells/ul	3＇	0.222ng/ul	cycle 12	13.4ng/ul	cycle 16	0.927	5050	1443	18796
PJ268	human-PBMC（frozen）	800cells/ul	3＇	0.4082ng/ul	cycle 12	20.6ng/ul	cycle 16	0.854	4034	1536	19993
PJ26	human-PBMC（frozen）	400cells/ul	3＇	0.476ng/ul	cycle 12	16.2ng/ul	cycle 16	0.892	4339	1672	22054
PJ273	human-PBMC（frozen）	800cells/ul	3＇	1.662ng/ul	cycle 12	34.8ng/ul	cycle 16	0.834	11472	1068	22011
PJ278	human-PBMC（frozen）	800cells/ul	3＇	0.8262ng/ul	cycle 12	29.4ng/ul	cycle 16	0.914	11916	1959	24664
PJ27	human-PBMC（frozen）	400cells/ul	3＇	0.302ng/ul	cycle 12	16.8ng/ul	cycle 16	0.877	3659	1706	19998
PJ32	human-PBMC（frozen）	600cells/ul	3＇	2.14ng/ul	cycle 12	23.2ng/ul	cycle 14	0.612	4227	1975	17767
PJ336	human-PBMC（frozen）	800cells/ul	3＇	0.232ng/ul	cycle 12	14.4ng/ul	cycle 16	0.934	5348	1188	16827
PJ33	human-PBMC（frozen）	400cells/ul	3＇	0.122ng/ul	cycle 12	7.5ng/ul	cycle 16	0.942	6012	1440	13346
PJ345	human-PBMC（frozen）	1000cells/ul	3＇	0.246ng/ul	cycle 12	13.8ng/ul	cycle 16	0.922	3092	1668	22624
PJ351	human-PBMC（frozen）	400cells/ul	3＇	1.072ng/ul	cycle 12	11.3ng/ul	cycle 16	0.78	2995	1189	21926
PJ353	human-PBMC（frozen）	1000cells/ul	3＇	0.182ng/ul	cycle 12	10.8ng/ul	cycle 16	0.94	2245	1335	27907
PJ354	human-PBMC（frozen）	1000cells/ul	3＇	0.152ng/ul	cycle 12	14.9ng/ul	cycle 16	0.931	4616	1236	19686
PJ355	human-PBMC（frozen）	1000cells/ul	3＇	0.21ng/ul	cycle 12	20.6ng/ul	cycle 16	0.922	5883	1386	18016
PJ356	human-PBMC（frozen）	1000cells/ul	3＇	0.284ng/ul	cycle 12	11.4ng/ul	cycle 16	0.952	3702	1785	19415
PJ370	human-PBMC（frozen）	1000cells/ul	3＇	0.316ng/ul	cycle 12	18.7ng/ul	cycle 16	0.915	1779	1860	39052
PJ375	human-PBMC（frozen）	1000cells/ul	3＇	0.554ng/ul	cycle 12	24.4ng/ul	cycle 16	0.864	3600	1690	18992
PJ376	human-PBMC（frozen）	1000cells/ul	3＇	0.116ng/ul	cycle 12	5.22ng/ul	cycle 16	0.982	1667	1605	64381
PJ385	human-PBMC（frozen）	800cells/ul	3＇	2.96ng/ul	cycle 12	15.8ng/ul	cycle 14	0.698	4137	1385	19920
PJ38	human-PBMC（frozen）	1000cells/ul	3＇	2.46ng/ul	cycle 12	6.18ng/ul	cycle 14	0.681	3174	1868	30196
PJ390	human-PBMC（frozen）	1000cells/ul	3＇	1.87ng/ul	cycle 12	6.74ng/ul	cycle 14	0.784	1770	1414	33270
PJ391	human-PBMC（frozen）	200cells/ul	3＇	0.164ng/ul	cycle 12	8.92ng/ul	cycle 16	0.968	2119	1167	39531
PJ400	human-PBMC（frozen）	800cells/ul	3＇	0.474ng/ul	cycle 12	18.2ng/ul	cycle 16	0.93	5796	1284	28309
PJ40	human-PBMC（frozen）	400cells/ul	3＇	0.298ng/ul	cycle 12	11.3ng/ul	cycle 16	0.901	3586	1959	19458
PJ410	human-PBMC（frozen）	600cells/ul	3＇	0.526ng/ul	cycle 12	19.7ng/ul	cycle 16	0.934	10606	1910	18745
PJ417	human-PBMC（frozen）	1000cells/ul	3＇	0.978ng/ul	cycle 12	37.6ng/ul	cycle 16	0.764	46248	1570	1471
PJ423	human-PBMC（frozen）	1000cells/ul	3＇	0.476ng/ul	cycle 12	21.4ng/ul	cycle 16	0.921	6284	1674	21214
PJ425	human-PBMC（frozen）	1000cells/ul	3＇	0.604ng/ul	cycle 12	27.6ng/ul	cycle 16	0.922	8053	1638	21454
PJ42	human-PBMC（frozen）	600cells/ul	3＇	0.38ng/ul	cycle 12	13.7ng/ul	cycle 16	0.88	4989	1458	19643
PJ432	human-PBMC（frozen）	700cells/ul	3＇	0.314ng/ul	cycle 12	17.6ng/ul	cycle 16	0.943	5307	1386	24072
PJ433	human-PBMC（frozen）	700cells/ul	3＇	0.9382ng/ul	cycle 12	13.7ng/ul	cycle 16	0.781	3318	1155	22868
PJ436	human-PBMC（frozen）	1000cells/ul	3＇	0.278ng/ul	cycle 12	28.8ng/ul	cycle 16	0.952	12241	1383	27516
PJ438	human-PBMC（frozen）	1000cells/ul	3＇	0.426ng/ul	cycle 12	28.4ng/ul	cycle 16	0.944	8074	1497	25936
PJ440	human-PBMC（frozen）	1000cells/ul	3＇	0.33ng/ul	cycle 12	12.7ng/ul	cycle 16	0.946	2526	1418	46452
PJ449	human-PBMC（frozen）	500cells/ul	3＇	0.12ng/ul	cycle 12	9.02ng/ul	cycle 16	0.969	4389	1740	18965
PJ455	human-PBMC（frozen）	1000cells/ul	3＇	0.352ng/ul	cycle 12	22.8ng/ul	cycle 16	0.938	5424	1599	23959
PJ457	human-PBMC（frozen）	1000cells/ul	3＇	0.2ng/ul	cycle 12	21.8ng/ul	cycle 16	0.993	4778	1368	20940
PJ45	human-PBMC（frozen）	1000cells/ul	3＇	2.04ng/ul	cycle 12	19.8ng/ul	cycle 14	0.586	3267	1972	19657
PJ464	human-PBMC（frozen）	1000cells/ul	3＇	0.2ng/ul	cycle 12	21ng/ul	cycle 16	0.93	9307	1768	7019
PJ471	human-PBMC（frozen）	1000cells/ul	3＇	0.322ng/ul	cycle 12	20.8ng/ul	cycle 16	0.942	7369	1203	20058
PJ475	human-PBMC（frozen）	1000cells/ul	3＇	0.428ng/ul	cycle 12	20.2ng/ul	cycle 16	0.931	14287	1176	19240
PJ477	human-PBMC（frozen）	1000cells/ul	3＇	0.23ng/ul	cycle 12	14.5ng/ul	cycle 16	0.945	5813	1860	20601
PJ489	human-PBMC（frozen）	300cells/ul	3＇	0.763ng/ul	cycle 12	22.4ng/ul	cycle 16	0.775	4903	1440	27021
PJ48	human-PBMC（frozen）	400cells/ul	3＇	0.664ng/ul	cycle 12	24.8ng/ul	cycle 16	0.857	5616	1134	27916
PJ49	human-PBMC（frozen）	800cells/ul	3＇	1.96ng/ul	cycle 12	20.4ng/ul	cycle 14	0.749	6018	1767	27633
PJ53	human-PBMC（frozen）	400cells/ul	3＇	0.382ng/ul	cycle 12	18.9ng/ul	cycle 16	0.864	4060	1770	17542
PJ54	human-PBMC（frozen）	400cells/ul	3＇	0.282ng/ul	cycle 12	8.96ng/ul	cycle 16	0.9	4958	1542	17613
PJ56	human-PBMC（frozen）	1000cells/ul	3＇	0.244ng/ul	cycle 12	11ng/ul	cycle 16	0.955	5216	1695	22375
PJ57	human-PBMC（frozen）	800cells/ul	3＇	1.12ng/ul	cycle 12	18.2ng/ul	cycle 16	0.741	2935	1132	20734
PJ5	human-PBMC（frozen）	800cells/ul	3＇	1.58ng/ul	cycle 12	14.9ng/ul	cycle 14	0.798	4451	1368	24576
PJ60	human-PBMC（frozen）	800cells/ul	3＇	0.234ng/ul	cycle 12	11ng/ul	cycle 16	0.948	4285	1210	15700
PJ61	human-PBMC（frozen）	1000cells/ul	3＇	0.206ng/ul	cycle 12	8.2ng/ul	cycle 16	0.955	7475	1490	10511
PJ63	human-PBMC（frozen）	400cells/ul	3＇	0.124ng/ul	cycle 12	3.96ng/ul	cycle 16	0.983	5528	1300	24465
PJ66	human-PBMC（frozen）	1000cells/ul	3＇	0.252ng/ul	cycle 12	11ng/ul	cycle 16	0.949	4740	1380	19887
PJ68	human-PBMC（frozen）	1000cells/ul	3＇	2.44ng/ul	cycle 12	22.8ng/ul	cycle 14	0.732	3243	1404	20209
PJ70	human-PBMC（frozen）	1000cells/ul	3＇	1.41ng/ul	cycle 12	18.5ng/ul	cycle 14	0.84	3944	1023	20815
PJ88	human-PBMC（frozen）	500cells/ul	3＇	0.916ng/ul	cycle 12	29ng/ul	cycle 16	0.753	3928	1449	21420
PJ96	human-PBMC（frozen）	1000cells/ul	3＇	1.95ng/ul	cycle 12	21.6ng/ul	cycle 14	0.521	4480	2287	22413
PJ98	human-PBMC（frozen）	600cells/ul	3＇	2.04ng/ul	cycle 12	25.6ng/ul	cycle 14	0.569	3538	1856	19585
PJ99	human-PBMC（frozen）	1000cells/ul	3＇	0.76ng/ul	cycle 12	21.4ng/ul	cycle 16	0.804	3853	1152	19753

## Sheet: Supplementary Table 3
Supplementary Table 3. List of the cell percentages of each celltype (%)
sample	B cell	CD4+ T cell	CD8+ T cell	Monocytes	NK	Platelets	Unassigned
K589	7.017543859649122	38.30409356725146	27.485380116959064	5.133	21.192982456140353	0	0.867
K590	7.632600258732213	51.61707632600259	17.852522639068564	6.403622250970247	15.329883570504526	0.38809831824062097	0.7761966364812419
K599	6.759703445268207	49.454862625381594	16.310510248582645	13.519406890536414	13.257740950719581	0.04361098996947231	0.6541648495420846
K606	3.3080365829928002	40.10507880910683	27.067522864370503	9.904650710254913	19.147694103911267	0.03891807744697412	0.4280988519167153
K616	18.146341463414632	33.5609756097561	21.853658536585368	8.682926829268292	17.170731707317074	0.1951219512195122	0.3902439024390244
K619	5.471914405808177	32.441727168513566	26.18265189147879	12.915552158960642	22.483760030569357	0.015284677111196025	0.4891096675582728
K637	3.5520770620108366	29.969897652016858	22.19145093317279	13.076459963877182	30.3792895845876	0.28898254063816975	0.5418422636965683
K640	9.12309689602266	30.75652071285259	9.429953971438687	40.04484834179157	8.674613478106927	0.1298241472913962	1.8411424524961644
K641	3.2319912352780062	20.26841961106546	23.25390304026294	18.25070756870264	33.68940016433854	0.22824796859307953	1.0773304117593352
K647	12.64737406216506	55.23401214719542	12.290103608431583	4.108610217934977	14.326545194712399	0.5359056806002144	0.857449088960343
K648	3.2904536222071767	37.03452945159106	25.741367637102236	4.955991875423155	25.25389302640487	1.0291130670277588	2.694651320243737
K651	13.131313131313133	71.71717171717171	10.1010101010101	2.356902356902357	2.356902356902357	0	0.33670033670033667
K652	4.110981987216735	28.89308541545613	14.744334689134226	21.83323649041255	29.009296920395116	0.31958163858221966	1.0894828588030214
K653	3.996350364963504	24.45255474452555	14.489051094890511	23.631386861313867	32.24452554744526	0.40145985401459855	0.7846715328467153
K654	7.754943776657619	42.22566886390074	15.08336564559907	15.587436991081816	18.456766188445133	0.038774718883288095	0.8530438154323382
K656	5.88235294117647	42.71262645185463	8.017984263769202	23.71674784563507	17.38478831022855	0.5620082427875608	1.7234919445485202
K659	8.324697754749568	32.50431778929188	23.557858376511227	16.09671848013817	16.718480138169255	0.7599309153713298	2.0379965457685665
K660	12.1374865735768	41.13856068743287	24.81203007518797	2.7926960257787328	17.722878625134264	0.4296455424274973	0.966702470461869
K665	8.762621940783843	29.86479548177306	14.376176621598495	7.119630326886874	35.37566318671915	1.300701694335102	3.200410747903474
K669	4.008950214432221	37.05948163341413	25.153831810553797	8.567965690844677	19.876934551556964	1.4264404251351857	3.9063956740630243
K674	2.709205020920502	26.32845188284519	25.481171548117153	10.502092050209205	34.23640167364017	0.20920502092050208	0.5334728033472803
K684	28.608825729244575	37.84592370979806	16.267763649962603	3.2909498878085266	13.462976813762154	0.2991772625280479	0.22438294689603588
K685	9.510319708619992	27.964386887899632	23.836503439902874	9.34844192634561	28.20720356131121	0.4046944556859571	0.7284500202347227
K688	9.945853519521231	48.94556853804502	11.313764605300655	13.992590481618695	15.303505272157311	0.07124536905101168	0.42747221430607013
K1007	10.571923743500866	57.134604274985556	8.261120739456961	14.038128249566725	8.261120739456961	0.6932409012131715	1.0398613518197575
K1009	9.77615349474646	58.47418912745545	12.973960712654181	6.898126998629511	11.512105984467794	0.13704888076747374	0.22841480127912286
K1015	14.888788016341353	52.56468452110759	11.847480708125284	7.308216068996823	7.6713572401271	1.6341352700862462	4.0853381752156155
K1023	9.827160493827162	55.80246913580247	16.19753086419753	1.4814814814814816	14.814814814814813	0.5432098765432098	1.3333333333333335
K1025	9.07366424280746	58.61523869743914	16.598166297818526	2.0866266202971864	12.488144166930129	0.3477711033828644	0.7903888713246918
K1027	4.742897393754403	43.24958910542381	17.6802066212726	1.0096266729279173	32.21413477342099	0.37567504108945765	0.727870392110824
K1031	12.372448979591837	61.98979591836735	11.35204081632653	3.2908163265306123	10.306122448979592	0.12755102040816327	0.5612244897959183
K1032	11.515863689776733	62.16216216216216	11.437524481002741	2.2718370544457502	9.087348217783001	0.39169604386995693	3.1335683509596555
K1036	7.544715447154473	44.03252032520325	23.121951219512198	4.260162601626016	18.829268292682926	0.8130081300813009	1.3983739837398375
K1037	9.816828849456211	46.42243846594161	16.370921579851174	1.8889524899828276	25.128792215226103	0.028620492272467084	0.34344590726960506
K1038	12.945292620865139	37.37277353689568	30.15267175572519	1.3994910941475827	16.698473282442748	0.1272264631043257	1.3040712468193385
K1041	3.33889816360601	42.10350584307179	26.2771285475793	1.8697829716193655	24.340567612687813	0.7345575959933223	1.335559265442404
K1042	11.02014294996751	57.60883690708252	8.343079922027291	2.975958414554906	15.802469135802468	0.9876543209876543	3.2618583495776474
K1043	11.130978989718372	50.379973178363876	19.848010728654447	2.1904336164506035	16.003576218149306	0.044702726866338846	0.4023245417970496
K1046	8.618961715774704	61.735818801362996	10.042092603728202	3.2872319102024457	14.030867909400682	0.6814992984566046	1.6035277610743637
K1048	20.440699935191187	43.52559948152949	12.922877511341543	10.071289695398574	11.471160077770577	0.38885288399222295	1.1795204147764096
K1052	18.40531561461794	29.63455149501661	14.498338870431892	21.980066445182725	14.352159468438538	0.27906976744186046	0.8504983388704319
K1053	22.372087838591014	32.749972132426706	7.145245791996432	19.66335971463605	7.836361609631033	0.1839259837253372	10.049046928993423
K1054	5.588393336915637	60.021493820526594	12.251477700161203	8.704997313272434	11.499193981730253	0	1.934443847393874
K1056	11.374407582938389	59.22955401628387	12.139992708713088	4.338315712723296	9.648803013731925	0.03645643456069996	3.2324705310487296
K1058	16.314935064935064	44.07467532467532	11.03896103896104	16.477272727272727	9.577922077922079	0.487012987012987	2.029220779220779
K1070	4.710424710424711	37.49034749034749	10.81081081081081	34.633204633204635	9.305019305019306	0.03861003861003861	3.011583011583012
K1073	9.245283018867925	58.79245283018868	7.622641509433962	12.981132075471699	3.4339622641509435	0.03773584905660377	7.886792452830188
K1076	6.3441712926249005	52.557494052339415	13.025376685170501	5.2141157811260905	19.389373513084855	0.9119746233148296	2.557494052339413
K1080	9.045045045045045	32.03603603603604	22.846846846846848	19.495495495495497	14.666666666666666	0.6126126126126126	1.2972972972972971
K1082	4.024051803885292	61.8254702436016	10.129509713228492	4.902867715078631	14.569842738205367	1.187172371261178	3.361085414739439
K1084	3.7320281431630473	70.7402875497094	14.515142245334964	1.5295197308045274	7.693484245946773	0.504741511165494	1.284796573875803
K1086	11.961939284096058	57.45355686452197	7.340280924331672	3.5795197100135927	13.887630267331218	1.2233801540552787	4.553692795650204
K1088	9.682377049180328	57.22336065573771	13.62704918032787	3.790983606557377	13.883196721311474	0.3073770491803279	1.485655737704918
K1090	2.8926553672316384	76.20338983050847	8.903954802259886	2.6214689265536726	8.700564971751412	0.29378531073446323	0.384180790960452
K1094	3.596559812353401	54.86056815220224	18.86890800104248	1.7722178785509513	20.01563721657545	0.05212405525149857	0.8339848840239771
K1095	6.6987649152187565	53.736654804270465	13.962738120159097	4.521666317772661	18.12853255181076	1.0048147372828136	1.946828553485451
K1096	7.409850483729112	47.33948988566403	11.631486367634125	13.764291996481969	18.139841688654354	0.5057167985927881	1.2093227792436236
K1097	9.628120224146715	38.66530820173204	20.173204279164544	10.188487009679063	20.93734080489047	0.15282730514518594	0.2547121752419766
K1100	6.338725652030373	54.968636513700886	10.927698910531529	10.861670518322878	16.540112248266755	0.033014196104324864	0.3301419610432486
K1101	9.72174510477499	65.61319134318103	6.561319134318104	0.2232909653040192	17.725867399519064	0	0.15458605290278254
K1102	6.769279095335323	52.56792838071305	11.653840113083085	1.7747761897282863	25.977697502748548	0.47117951939689023	0.785299198994817
K1103	6.728673157971225	82.79319866298503	5.188199389623601	0.15986048539456474	4.824880104635954	0.10172939979654119	0.20345879959308238
K1104	11.52197213290461	75.13397642015005	5.305466237942122	0.7234726688102894	7.288317256162916	0	0.02679528403001072
K1107	6.647593402894649	83.57455402221474	4.459777852574891	0.2019522046449007	4.981487714574218	0	0.13463480309660047
K1109	14.882242450512932	56.827048114434334	13.769686461494004	0.9969657563935848	13.148388961132785	0.014448779078167894	0.36121947695419737
K1112	5.371838994463564	63.68397426305551	16.474637139009428	0.40401017507107584	13.73634595241658	0	0.3291934759838396
K1115	10.418310970797158	53.69639568534596	14.785582741383847	3.9200210470928707	16.022099447513813	0.1841620626151013	0.9734280452512496
K1116	3.212045169385194	65.42032622333751	12.045169385194479	2.6348808030112925	14.077791718946047	0.7528230865746549	1.8569636135508156
K1117	5.448480355819125	47.55374351371386	26.31578947368421	1.8161601186063752	18.050407709414383	0.037064492216456635	0.7783543365455894
K1118	1.3490725126475547	53.90668915120854	16.638560989319842	2.9229904440697023	23.49634626194491	0.16863406408094433	1.5177065767284992
K1119	16.30695443645084	41.087130295763394	9.59232613908873	12.390087929656275	18.225419664268586	0.8792965627498002	1.518784972022382
K1120	15.026833631484795	63.62552176505665	7.185450208706022	2.0572450805008944	10.67382230172928	0.5068574836016696	0.9242695289206917
K1121	10.146173688736027	58.29750644883921	14.10146173688736	1.5763829177414732	13.069647463456576	0.9458297506448838	1.8629979936944683
K1122	9.047692071768134	56.709093697285695	11.639319122833921	3.772427541788069	12.283392117773348	1.8095384143536268	4.7385370341972095
K1124	6.974096214062055	53.600910902362656	12.240250498149729	7.600341588385994	18.01878736122972	0.02846569883290635	1.5371477369769428
K1125	18.27907687605074	35.59529267919914	22.66544398593917	11.218095674766925	10.83600794742473	0.48907229099801314	0.9170105456212746
K1126	7.417840375586854	36.94835680751174	17.089201877934272	4.43661971830986	33.497652582159624	0.16431924882629106	0.4460093896713615
K1127	16.506291635825317	67.35751295336787	5.817912657290895	3.1236121391561804	5.314581791265729	0.3997039230199852	1.4803849000740192
K1128	4.489795918367347	58.10495626822158	12.740524781341108	1.7784256559766762	22.099125364431487	0.20408163265306123	0.5830903790087464
K1129	4.450681635926223	61.44747393744988	9.42261427425822	2.7866880513231758	19.807538091419406	0.5212510024057738	1.5637530072173216
K1132	6.677099634846114	48.652408276821426	19.631368457659537	6.677099634846114	14.7452616936185	0.3477656059815684	3.2689966962267434
K1133	15.655430711610489	49.63795255930087	11.835205992509364	11.435705368289637	9.113607990012484	0.6741573033707865	1.647940074906367
K1134	7.784810126582278	46.64556962025316	12.531645569620252	6.89873417721519	23.860759493670887	0.7911392405063291	1.4873417721518987
K1135	5.401008622092077	66.30876850496176	6.328290222872947	8.589555880917521	10.785749145924841	0.7157963234097934	1.8708312998210508
K1137	6.144509766736203	52.512801062014034	8.913332069030911	5.935899867248246	21.050635311966623	1.649914659586573	3.7929072634174097
K1138	8.209764918625678	63.86980108499096	12.549728752260398	3.3273056057866186	10.958408679927667	0.108499095840868	0.976491862567812
K1139	5.815602836879433	48.00405268490375	19.45288753799392	9.827760891590678	11.975683890577507	1.4387031408308004	3.4853090172239107
K1143	9.127740705433746	52.21639656816015	19.709246901811248	2.7168732125834127	15.252621544327932	0.2859866539561487	0.6911344137273594
K1144	20.57633973710819	64.28210313447927	4.903943377148635	3.6905965621840244	5.434782608695652	0.455005055611729	0.6572295247724975
K1145	6.726790450928381	78.52519893899205	6.387267904509283	0.8912466843501327	6.068965517241379	0.4350132625994695	0.9655172413793104
K1146	7.4074074074074066	69.43140323422014	9.859154929577464	2.1648408972352633	8.502869066249348	0.7042253521126761	1.9300991131977048
K1147	3.1718444492722138	71.01890071692375	5.670215077123615	6.45231370845101	12.252878557462525	0.4344992396263307	0.9993482511405605
K1148	2.5995006608899986	50.080775444264944	21.809369951534734	7.0935526509032165	16.93347040681451	0.49933911000146863	0.9839917755911294
K1213	7.6024411508282475	76.47776809067132	7.044463818657368	0.7672188317349607	5.858761987794246	0.6102877070619006	1.6390584132519617
K1216	7.782839787395596	58.95975702353834	11.731207289293849	6.150341685649203	13.363705391040243	0.683371298405467	1.3287775246772968
K1218	9.808811305070657	61.95622055971183	10.889443059019118	4.627320587420338	9.919645331116653	0.8589637018564699	1.9395954558049322
K1220	7.760353839967833	70.84841174105347	6.634499396863691	2.251708886208283	8.403699236027343	1.2062726176115801	2.8950542822677927
K1227	6.829670896523264	57.629216960693284	14.71164758072836	6.809037449705974	8.913649025069638	1.1038894047250594	4.0028886825544205
PJ1	5.059370160041301	66.4945792462571	9.96386164171399	0.5678884873515746	17.08828084667011	0.10325245224574084	0.7227671657201858
PJ5	4.117946110828673	49.97458057956279	24.428063040162684	0.4829689883070666	20.488052872394512	0.10167768174885612	0.4067107269954245
PJ10	5.336551354250469	42.236524537409494	30.732099758648427	1.2335746849021185	18.85223920622151	0.2413515687851971	1.3676588897827837
PJ12	24.674022066198596	35.30591775325978	10.431293881644935	9.528585757271815	13.54062186559679	0.10030090270812438	6.41925777331996
PJ14	26.438356164383563	41.57534246575342	10.273972602739725	5.342465753424658	9.315068493150685	0	7.054794520547945
PJ17	34.23728813559322	26.610169491525426	9.322033898305085	12.54237288135593	11.864406779661017	0	5.423728813559322
PJ21	10.029837043837503	59.054395226072984	11.980720679366536	1.1705301813174203	17.626807436309388	0.022951572182694516	0.11475786091347258
PJ22	2.3474178403755865	75.73131094257855	13.831708197905382	0.1444564824846515	7.65619357168653	0	0.288912964969303
PJ25	13.53450851508814	59.87451449058858	11.233940842545563	0.179265013444876	14.998506124887959	0	0.179265013444876
PJ26	6.309885487263379	41.2479551297032	25.262911895302643	0.560878709978967	26.408039261509696	0	0.21032951624211263
PJ27	10.293303818483675	48.118428334255675	17.930271167681237	0.6087437742114	22.55118981737687	0.02767017155506364	0.47039291643608194
PJ32	13.076923076923078	55.48717948717948	10.692307692307693	0.41025641025641024	20.076923076923077	0.05128205128205128	0.20512820512820512
PJ33	2.327813774898008	59.29925605951524	16.36669066474682	3.119750419966403	18.478521718262538	0.07199424046076314	0.335973122150228
PJ38	11.115069469184183	22.978268614178837	18.240114000712502	8.799429996437476	36.87210545065906	0.6768792304951906	1.3181332383327395
PJ40	6.812577065351418	45.56103575832306	22.872996300863132	0.6781750924784217	21.886559802712704	0.21578298397040688	1.972872996300863
PJ42	8.770161290322582	30.020161290322584	23.81048387096774	3.931451612903226	29.717741935483872	0.24193548387096775	3.508064516129032
PJ45	3.22061191626409	36.4573268921095	23.92914653784219	3.2528180354267313	32.39935587761675	0.22544283413848631	0.5152979066022545
PJ48	3.1646806016800157	35.49521390896659	25.23930455167025	3.82887282672397	27.73979292830631	0.4688415706192616	4.0632936120336005
PJ49	10.05226480836237	40.2787456445993	23.501742160278745	1.6202090592334497	19.843205574912893	1.2717770034843205	3.43205574912892
PJ53	18.862981399004454	34.24155095624836	18.208016767094577	6.811632171862719	20.225307833377	0.15719151165837045	1.4933193607545192
PJ54	10.317825886688162	44.70290188853063	17.365269461077844	7.5771533855366195	19.0234914785813	0.16121602947950253	0.852141870105942
PJ56	3.853339560952826	46.26342830453059	22.88650163475012	0.6071929005137786	25.852405418028958	0.023353573096683792	0.5137786081270435
PJ57	8.776919951239334	32.06013815522146	29.215765948801298	2.1535960991466885	19.626168224299064	2.031694433157253	6.135717188134905
PJ60	4.669516606379481	40.08549819138441	21.078592568234132	5.392962841170668	27.984215718513646	0.03288391976323578	0.756330154554423
PJ61	6.828057107386716	44.878957169459966	16.821849782743637	10.614525139664805	20.48417132216015	0	0.37243947858473
PJ63	7.554417413572343	52.8809218950064	12.548015364916774	13.828425096030731	12.03585147247119	0	1.1523687580025608
PJ66	6.25	41.38374485596708	20.190329218106996	3.1121399176954734	27.5977366255144	0.07716049382716049	1.3888888888888888
PJ68	5.263157894736842	37.06813044882144	18.211172102034226	5.101711333548596	31.12689699709396	0.8718114304165321	2.3571197933484016
PJ70	7.64381402679275	33.25453112687155	22.24848962437615	1.9175203572366695	33.77987916995009	0.28894142369319675	0.8668242710795903
PJ88	8.859095688748686	38.27549947423765	18.27024185068349	2.5499474237644586	31.125131440588856	0.052576235541535225	0.8675078864353312
PJ96	11.305389221556887	41.964071856287426	14.22754491017964	1.6047904191616766	28.16766467065868	0.81437125748503	1.9161676646706587
PJ98	13.083556348498366	41.45108534046982	14.65953018138567	4.936068986024383	23.580136782634554	0.535236396074933	1.7543859649122806
PJ99	7.675317504141359	33.98674765323026	24.73771397018222	4.445057979017117	25.34511319712866	0.6073992269464384	3.202650469353948
PJ103	18.700327255726975	21.52875175315568	18.513323983169705	3.763440860215054	34.315100514259	0.8415147265077139	2.337540906965872
PJ107	3.7870159453302956	26.65148063781321	35.222095671981776	2.078587699316629	30.979498861047837	0.25626423690205014	1.0250569476082005
PJ108	9.65818759936407	36.128775834658185	26.27186009538951	2.6232114467408585	20.548489666136724	1.4705882352941175	3.2988871224165344
PJ110	6.680615752503363	48.64743685547751	20.385592587057243	1.1209086833059334	17.575848154237033	0.35869077865789867	5.230907188761022
PJ112	6.897245123667806	40.43836718278705	18.640659561632816	1.8499899457068167	28.956364367584957	0.5630404182585964	2.6543334003619545
PJ113	4.533380556047459	41.15459536036833	29.69718434567027	0.9385514432442005	21.993979103949	0.1593766601735435	1.5229325305471932
PJ114	10.472860472860473	41.591741591741595	20.412920412920414	3.1635031635031634	17.832167832167833	1.2321012321012321	5.294705294705294
PJ115	9.935321595400646	47.95185052102048	17.265540783327342	0.7905138339920948	21.30794107078692	0.6647502694933525	2.084081925979159
PJ116	22.72243885147111	44.77135767458348	8.720311946118397	1.7724211272598371	13.23998582063098	1.2761432116270826	7.49734136830911
PJ119	7.307561885384876	41.50559511698881	26.127500847745	1.3055272973889456	20.39674465920651	0.7290606985418786	2.628009494743981
PJ120	8.219752568672678	43.32145103795345	20.507443908576224	1.5726567414552317	23.254351016984693	0.5242189138184106	2.6001258125393165
PJ122	12.405891980360066	43.50245499181669	13.747954173486088	1.3911620294599019	9.689034369885434	1.6039279869067102	17.659574468085108
PJ125	7.231920199501247	33.66583541147132	29.38487115544472	2.535328345802161	26.226101413133833	0.0831255195344971	0.8728179551122194
PJ129	8.187838651414811	32.69114990969296	24.32269717037929	2.588801926550271	19.26550270921132	2.8898254063816977	10.054184226369657
PJ133	8.945527236381809	38.030984507746126	20.014992503748125	6.496751624187906	23.863068465767117	0.4747626186906547	2.1739130434782608
PJ143	8.43585237258348	43.05799648506151	21.616871704745165	9.13884007029877	17.398945518453427	0	0.35149384885764495
PJ154	2.117202268431002	50.54820415879016	23.32703213610586	0.9073724007561436	21.70132325141777	0.15122873345935728	1.2476370510396975
PJ156	7.87518573551263	50.18573551263002	18.833580980683507	0.9658246656760773	18.833580980683507	0.9286775631500743	2.37741456166419
PJ159	8.13638124757846	47.772181325067805	16.815187911662147	1.162340178225494	18.016272762495156	2.169701666020922	5.92793490895002
PJ163	9.035532994923857	52.588832487309645	15.076142131979694	1.7766497461928936	18.426395939086294	0.3045685279187817	2.7918781725888326
PJ167	4.911180773249739	26.332288401253916	34.67084639498433	4.284221525600835	24.40961337513062	0.08359456635318704	5.308254963427377
PJ171	14.715832205683355	36.43437077131259	13.227334235453315	10.09810554803789	22.344384303112314	0.3044654939106901	2.8755074424898512
PJ173	14.678899082568808	35.23326176068709	18.856138981065783	9.389029865313294	17.17743509662307	0.37087643958618	4.294358774155768
PJ174	14.278752436647174	36.12735542560104	16.65042235217674	10.0227420402859	19.23326835607537	0.14619883040935672	3.541260558804418
PJ179	9.62864721485411	26.604774535809018	29.708222811671085	12.625994694960212	19.641909814323608	0.11936339522546419	1.6710875331564987
PJ182	8.647423664122138	28.828721374045802	28.72137404580153	10.412690839694656	22.030057251908396	0.10734732824427481	1.2523854961832062
PJ185	11.336946702800361	28.018669075579645	26.558265582655828	9.515206263173742	21.966275218307736	0.13550135501355012	2.4691358024691357
PJ204	9.303090072320842	28.698224852071007	28.161297392066626	11.93293885601578	20.14025860179706	0.14245014245014245	1.621740083278545
PJ206	5.637695177559762	40.403482105844965	29.141909631062596	5.140251485422136	18.35014508774354	0.2072682050573442	1.1192483073096589
PJ214	6.270868113522537	35.23580968280468	29.78923205342237	7.022120200333889	19.981218697829718	0.08347245409015025	1.6172787979966612
PJ219	8.249232119350593	44.93198771390961	16.89337428696797	8.68802106186924	20.315928038613425	0	0.9214567792891618
PJ221	10.486322188449847	37.537993920972646	19.48328267477204	8.51063829787234	22.462006079027354	0.060790273556231005	1.458966565349544
PJ233	11.03230890464933	27.633307065931177	21.19779353821907	10.454426057262936	26.16233254531127	0.052534804307853955	3.467297084318361
PJ245	13.92988929889299	33.025830258302584	12.453874538745389	20.29520295202952	13.745387453874539	0.36900369003690037	6.180811808118081
PJ247	3.2593809915091754	31.799506984387836	29.170090386195564	2.574637085729937	26.95152013147083	0.35606683100520403	5.8887975897014515
PJ248	15.630550621669629	40.67495559502664	11.328202091967633	8.84152358397474	20.722320899940794	0.45391750542727455	2.34852970199329
PJ249	15.23453715234537	47.447073474470734	10.336239103362391	17.600664176006642	8.924865089248652	0.04151100041511	0.4151100041511001
PJ259	15.317667536988685	21.496953872932988	9.39947780678851	42.03655352480418	11.314186248912097	0	0.4351610095735422
PJ263	3.2708303961652336	58.88904553785422	15.04300014098407	10.559706753136895	10.489214718736783	0.18327928944029326	1.564923163682504
PJ265	12.505887894488932	35.86905322656618	17.687235044747997	7.677814413565709	25.38860103626943	0.09420631182289213	0.7772020725388601
PJ268	16.415868673050614	25.745554035567714	19.39808481532148	18.13953488372093	19.20656634746922	0.1094391244870041	0.9849521203830369
PJ273	9.737562063025635	25.25078528726315	30.550207721147025	12.868578376735233	18.91782348768872	0.24318573310365793	2.431857331036579
PJ278	9.686206145129658	27.380692961429503	28.906079755938112	7.866637611680105	22.586620178688168	0.18522553933318806	3.388537807801264
PJ336	9.680226234500761	41.89688927561453	20.991951272569068	3.806830541657603	22.340656950184904	0.06525995214270176	1.2181857733304329
PJ345	14.858260019550343	36.26588465298143	14.499837080482243	9.514499837080482	23.949169110459433	0.13033561420658196	0.7820136852394917
PJ351	6.128334534967555	57.35400144196107	14.275414563806777	0.4686373467916366	16.979091564527756	0.7209805335255948	4.073540014419611
PJ353	7.788018433179723	28.663594470046082	23.317972350230416	7.741935483870968	30.50691244239631	0.3686635944700461	1.6129032258064515
PJ354	3.590093160645308	38.58214042263122	25.698704839809132	9.702340377187003	20.177232447171097	0.4998863894569416	1.7496023630992956
PJ355	5.6669236700077095	33.962991518889744	28.045489591364685	4.2020046260601385	25.346954510408636	0.7324595219737857	2.043176561295297
PJ356	5.896958410924891	28.274363749224086	26.474239602731224	2.7622594661700806	35.1334574798262	0.15518311607697083	1.303538175046555
PJ370	12.863070539419086	34.91404860699466	23.829282750444577	12.270302311796087	14.522821576763487	0.35566093657379966	1.2448132780082988
PJ375	2.4251497005988023	39.61077844311377	26.437125748502993	5.62874251497006	25.119760479041915	0.20958083832335328	0.5688622754491018
PJ376	15.192743764172336	40.362811791383216	22.90249433106576	4.00604686318972	14.058956916099774	0.8314436885865457	2.6455026455026456
PJ385	18.067978533094813	48.27498083312037	12.777919754663941	1.2011244569384105	13.544594939943778	0.5622284692052134	5.571173013033478
PJ390	13.508064516129032	44.825268817204304	14.045698924731182	1.478494623655914	21.236559139784948	0.4032258064516129	4.502688172043011
PJ391	9.863429438543248	28.27516439049064	21.396054628224583	12.341932220536165	25.442589782498736	0.8598887202832575	1.8209408194233687
PJ400	2.949798460974716	36.88164162696958	26.511542689629902	0.6046170758519603	30.524001465738365	0.8061561011359473	1.7222425796995238
PJ410	2.479224376731302	52.97783933518006	20.95567867036011	1.5789473684210527	14.6398891966759	1.5096952908587258	5.858725761772853
PJ417	5.707931801334322	49.77020014825797	14.707190511489992	11.445515196441809	15.3002223869533	0.02965159377316531	3.039288361749444
PJ423	2.9560958544691274	32.88437991953822	28.458981983557806	2.203953122266923	32.62200454783978	0.15742522301906595	0.7171593493090782
PJ425	8.013021159383998	59.171153123826215	13.634656316514334	5.408789282584199	12.60798798046826	0.2003255289846	0.9640666082383873
PJ432	8.04394742005101	39.16029036688248	28.055719050421818	2.4328036099666472	18.147930154993134	0.7259172061997253	3.4333921914851873
PJ433	5.674255691768827	39.26444833625219	24.203152364273205	2.9422066549912436	19.194395796847637	2.486865148861646	6.2346760070052545
PJ436	4.362236715492355	38.04127018069069	28.42938094728964	2.0528172778787557	23.03004383620229	0.7911899925157704	3.2930610499305035
PJ438	9.31865106675843	51.89263592567103	21.734342739160358	2.5326909841706815	12.897453544390917	0.289057123193393	1.3351686166551961
PJ440	5.967365967365968	41.21212121212121	29.13752913752914	0.9324009324009324	21.305361305361306	0.09324009324009325	1.3519813519813522
PJ449	16.417910447761194	38.731343283582085	14.477611940298507	17.089552238805968	11.865671641791046	0	1.4179104477611941
PJ455	6.774313288789903	41.42538975501114	22.30883444691908	4.491462509279881	23.57089829250186	0.12991833704528583	1.2991833704528584
PJ457	5.4304943142260385	35.62311441169645	20.58482246460896	16.546762589928058	19.749361800881875	0.3945230912044558	1.6709213274541657
PJ464	5.830164765525982	41.51729132717726	23.682781097229764	3.9833423863842117	23.881948216548977	0.05431830526887561	1.0501539018649284
PJ471	12.518853695324283	39.048097871627284	22.859058153175802	4.357298474945534	18.836936483995306	0.20110608345902461	2.178649237472767
PJ475	11.642577657110916	40.54140381697676	17.08057174798371	12.225505070669968	15.874790385690329	0.23157390401660943	2.4035774175517046
PJ477	15.609660318083643	37.62026310622423	18.240722560376987	12.605537011584527	15.295503632436677	0.0392695857058708	0.589043785588062
PJ489	2.6906826773404493	60.15121191905715	14.676450967311542	2.1347565043362238	18.67911941294196	0.37802979764287303	1.289748721369802

## Sheet: Supplementary Table 4
Supplementary Table 4. List of the regulated pathways of the top genes in figure 1f
Category	Term	Description	LogP	Log(q-value)	Symbols	Regulation
GO Biological Processes	GO:0009593	detection of chemical stimulus	-12.0172	-7.8334	CA6,OR2C1,OR3A1,TLR2,OR6A2,TRPA1,TLR6,P2RX2,OR1C1,OR5K1,OR8G1,OR10G2,TAS2R3,TAS2R4,TLR9,TAS2R5,OR2L5,SLC24A4,OR4D2,OR7D4,OR1M1,OR6B1,OR13C5,OR13C3,OR2AG1,OR5AS1,OR5B21,TAS2R39,OR10A4,OR13C9,OR10A2,OR6C4,OR6F1,OR2T29,GPR148,OR2A1,OR52K1,OR52A5,OR4K17,OR11H4,OR4F6,OR2L8,OR2M2,OR2A25,OR2A42,OR2T35,OR5H14,OR4F21,OR14J1,OR2I1P,ASIC1,VN1R1,CALHM3,TAS2R60,OPN1SW,CDH2,KIT,RHO,CSRP3,NLRC4,CLEC6A,PGLYRP3,K…	up
Canonical Pathways	M5885	NABA MATRISOME ASSOCIATED	-7.94069	-4.63767	BDNF,BMP4,S100G,SERPINA6,FGF3,HGF,INHA,CXCL10,LOX,MMP7,MMP8,MMP19,NODAL,PI3,PRL,REG1B,CCL1,CCL8,CCL24,SLPI,TGFA,WNT9A,ANXA9,PRSS12,TNFSF14,ADAM21,FGF16,TNFSF18,ADAMTS1,GDF3,CLEC4M,SEMA3C,ADAMTS5,ANGPTL2,IL36A,BMP10,ANGPTL3,IL20,CLEC1A,IFNK,SEMA6A,SEMA4G,LOXL4,CLEC6A,TGM7,MMP21,WFIKKN2,S100A16,CST11,CLEC4F,FREM3,S100Z,IFNE,HRNR	up
WikiPathways	WP455	GPCRs class A rhodopsin like	-7.28079	-4.05032	AVPR1A,AVPR2,OPN1SW,BDKRB1,CCKAR,CCR3,CCR8,FPR2,GPR20,GPR22,MCHR1,HRH2,HTR2B,OPRM1,OR2C1,OR3A1,RHO,OR6A2,PTGDR2,OR1C1,ACKR4,ACKR3,OR6B1,OR2AG1,OR10A4,OR14J1,CCR2,ADCYAP1,CRHR2,LPAR1,GNRHR,CXCL10,KISS1,PPY,CCL1,TSHB,WNT9A,FZD6,CXCR6,TAS2R3,TAS2R4,TAS2R5,HRH4,RXFP2,PROKR2,TAS2R39,TAS2R41,TAS2R60,RXFP4,GNAI1,NBEA,RGS8,LRP6,P2RX2,DGKG,CHRNB2,PRL,THRA,KCNJ11,TNNI3,TRPA1	up
Reactome Gene Sets	R-HSA-5625886	Activated PKN1 stimulates transcription of AR (androgen receptor) regulated genes KLK2 and KLK3	-21.4471	-17.1027	KLK3,H2BC5,H2BC3,H2AC14,H2AC4,H2AC18,H2BC13,H2BC15,H2BC14,H2BC17,H2BC21,H3C1,H3C3,H4C1,H4C4,H4C6,H4C12,H4C11,H4C2,H4C5,H4C13,H3C7,H2BC12,H4C16,H2AB1,H4C15,H3C13,H2AC19,C8A,CTSG,GRIN2B,IFNG,TNF,H2AC13,H2AC11,H2AB3,H2AC12,H2AC21,H2BC18,RHOB,PRDM9,EGFR,TUBB2A,TUBAL3,ADAM2,TFAP2C,ZP2,ADAM30,ZP4,KCNU1,CATSPERD,NANOS3,JUN,DRD2,FOSB,PDYN,TH,CALML6,NR4A3,FOS,CXCL8,APOA1,APOE,SNCAIP,FOXA1,KPNA2,CITED1,TFF…	down
GO Biological Processes	GO:0045165	cell fate commitment	-9.04797	-6.59565	DLX2,EPAS1,FGF10,FOXC2,GATA4,GBX1,FOXA1,HOXD10,ISL1,KDR,MYF6,PRRX1,SIX1,TBX2,TBX3,LHX3,FOXN1,PTCH2,KLF4,TBX4,SPDEF,DHH,TBX22,DLL4,FEZF2,CYP26B1,DMRT3,TRIM15,FOXN4,GATA5,GSC,BHLHA15,ATOH7,BARHL2,BRINP1,DRD2,ID4,LMX1A,NHLH2,NR4A2,PHOX2B,OTP,SPTBN4,BRINP2,SKOR2	down
Reactome Gene Sets	R-HSA-9031628	NGF-stimulated transcription	-7.67108	-5.27115	EGR1,EGR2,EGR3,EGR4,FOS,FOSB,ID1,ID4,JUNB,FOSL1,CDK5R2,ARC,IFNG,IL3,CXCL8,JUN,TNF,ATF3,DDIT3,DUSP1,DUSP5,DUSP8,TH,PPARGC1A,EPAS1,KDR,MMP13,NGF,RIT2,GRIN2B,EGFR,FOXA1,KLF4,ZC3H12A,NFATC4	down
Canonical Pathways	M5885	NABA MATRISOME ASSOCIATED	-7.25192	-4.87599	AREG,BTC,CST5,CTSG,FGF5,FGF10,ADAM2,CXCL2,IFNG,IL1B,IL3,CXCL8,INHBB,MMP13,NGF,OSM,PTN,REG1A,S100A7,SERPINB3,SERPINB4,CCL3,CCL19,THPO,TNF,FCN3,TNFSF9,BMP15,FGFBP1,CLEC3A,ADAM30,ADAMTS7,WIF1,HYAL4,CHRDL2,PAMR1,IL36B,IL17C,CRNN,DHH,ADAMTS9,S100A14,BRINP2,CELA2A,MMP27,ADAMTS20,ADAM33,MEGF10,SERPINB12,C1QTNF2,CST9,MUC17,ITLN2,CBLN2,ANGPTL5,SFTA3,FREM2,TGM6,MUC21,ASTL,CBLN3,ANXA8L1	down
GO Biological Processes	GO:0048880	sensory system development	-6.77294	-4.41976	CACNA1S,CRYGA,CRYGD,DRD2,EGFR,FGF10,FOXC2,GJA8,GNAT1,ISL1,KDR,KRT12,MEIS2,MTNR1B,PITX2,PITX3,RBP4,RPE65,TBX2,TH,TULP1,PHOX2B,KLF4,USH1C,CABP4,SLC17A6,STRA6,SLC44A4,SLITRK6,RP1L1,OPN4,OSR2,FOXN4,ATOH7,ABCB5,FREM2,RD3,BARHL2,PRSS56,PRRX1,SIX1,TBX3,USH2A,LHX3,CYP26B1,GSC,BHLHA15,HMX3,CNGA3,EPAS1,OPN1MW,TULP2,IRX5,DLL4,RAX2,CLDN19,VSX2	down
Reactome Gene Sets	R-HSA-6809371	Formation of the cornified envelope	-6.71808	-4.36931	DSC3,KRT3,KRT6A,KRT12,KRT13,KRT19,KRT83,PKP1,KRT75,PKP3,KLK5,KLK12,KRT20,CELA2A,KRT80,KRT25,DSG4,KRT79,LIPM,KRT27,CDX2,CRYGD,EPAS1,FGF10,FOXC2,GATA4,GSTA2,FOXA1,KDR,CITED1,OVOL1,PITX2,S100A7,SALL1,SIX1,STC1,TBX3,USH2A,LHX3,FOXN1,PTCH2,KLF4,USH1C,CCNO,OTP,SPDEF,BARX1,CYP26B1,TNMD,SLC44A4,ACTL8,SLITRK6,COL27A1,GATA5,DACT2,BHLHA15,SETSIP,INA,KRTAP5-8,KRTAP12-3,COMP,EGFR,ITGB6,SNAI1,TMPRSS11F	down
GO Biological Processes	GO:0007389	pattern specification process	-6.69107	-4.35098	CDX2,DDIT3,DLX2,EGR2,EMX2,FGF10,FOXC2,GATA4,FOXA1,HOXB9,HOXC8,HOXD3,HOXD8,HOXD10,ISL1,MEIS2,MYF6,PCDH8,PITX2,PROP1,SIX1,SNAI1,STC1,TBX2,TBX3,LHX3,WIF1,ARC,DLL4,FEZF2,BARX1,CYP26B1,DMRT3,TMEM107,RIPPLY1,FOXN4,GSC,IRX2,DAW1,DAND5,MSGN1,CCDC103,FEZF1	down

## Sheet: Supplementary Table 5
Supplementary Table 5. List of all regulated pathways in at least one cell subtypes comparing POAG to healthy controls (P < 0.05).
Gene_set	Term	Overlap	P-value	Adjusted P-value	Old P-value	Old Adjusted P-value	Odds Ratio	Combined Score	Genes	Celltype	Regulation	Compaion group
Reactome_2022	ABC Transporter Disorders R-HSA-5619084	5/77	0.0143666024314638	0.037581838886459	0	0	3.700423857099607	15.70033981589876	UBB;UBC;PSME1;RPS27A;UBA52	Th1	Down	Case vs Control
Reactome_2022	Activated NOTCH1 Transmits Signal To Nucleus R-HSA-2122948	4/31	0.0024912348212802	0.0099876044206927	0	0	7.890901771336554	47.305772886652	UBB;UBC;RPS27A;UBA52	Th1	Down	Case vs Control
Reactome_2022	Activation Of AP-1 Family Of Transcription Factors R-HSA-450341	45698	0.0140668978860155	0.0369256069507907	0	0	13.256756756756756	56.52589489285506	JUN;FOS	Th1	Down	Case vs Control
Reactome_2022	Activation Of APC/C And APC/C:Cdc20 Mediated Degradation Of Mitotic Proteins R-HSA-176814	5/76	0.0136355166243965	0.0360435334546985	0	0	3.752734389991173	16.118284568423576	UBB;UBC;PSME1;RPS27A;UBA52	Th1	Down	Case vs Control
Reactome_2022	Activation Of IRF3/IRF7 Mediated By TBK1/IKK Epsilon R-HSA-936964	45764	0.0002313522749863	0.0015478081406165	0	0	16.400501672240804	137.2979315335686	UBB;UBC;RPS27A;UBA52	Th1	Down	Case vs Control
Reactome_2022	Activation Of NF-kappaB In B Cells R-HSA-1169091	6/66	0.0014120749651518	0.0063923872673939	0	0	5.346448087431694	35.08710839768449	NFKBIA;UBB;UBC;PSME1;RPS27A;UBA52	Th1	Down	Case vs Control
Reactome_2022	Activation Of TFAP2 (AP-2) Family Of Transcription Factors R-HSA-8866907	45700	0.0201322322401178	0.0490764009789946	0	0	10.604324324324324	41.41447979479931	CITED2;CITED4	Th1	Down	Case vs Control
Reactome_2022	Adaptive Immune System R-HSA-1280218	25/733	0.0027686416964934	0.0108450420857465	0	0	1.925299988602876	11.338858751963716	IFITM1;CD81;DCTN3;ICAM3;CD3D;CDC42;UBB;SEC61G;UBC;ELOB;RPS27A;B2M;CTSD;HLA-B;HLA-C;CYBA;HLA-A;NFKBIA;NCR3;PSME1;KLRF1;KLRD1;HCST;PPIA;UBA52	Th1	Down	Case vs Control
Reactome_2022	Aggrephagy R-HSA-9646399	45771	0.0009319951891709	0.0046583218050991	0	0	10.656521739130437	74.36315782810088	UBB;UBC;RPS27A;UBA52	Th1	Down	Case vs Control
Reactome_2022	Alpha-protein Kinase 1 Signaling Pathway R-HSA-9645460	45758	3.504572557299155e-05	0.0003270934386812	0	0	30.467391304347824	312.5606076352331	UBB;UBC;RPS27A;UBA52	Th1	Down	Case vs Control
Reactome_2022	Amyloid Fiber Formation R-HSA-977225	5/79	0.0159067007080057	0.0405323251876356	0	0	3.6000441858752485	14.907836363644138	UBB;UBC;RPS27A;B2M;UBA52	Th1	Down	Case vs Control
Reactome_2022	Antigen Presentation: Folding, Assembly, Peptide Loading Of Class I MHC R-HSA-983170	45775	0.0016937114343621	0.0075320343786927	0	0	8.878623188405797	56.65301221671069	HLA-B;HLA-C;HLA-A;B2M	Th1	Down	Case vs Control
Reactome_2022	Antigen processing-Cross Presentation R-HSA-1236975	11/104	3.781441041644624e-06	5.01538496049708e-05	0	0	6.400530187948649	79.913214126887	UBB;SEC61G;UBC;HLA-B;PSME1;HLA-C;CYBA;HLA-A;RPS27A;B2M;UBA52	Th1	Down	Case vs Control
Reactome_2022	Antiviral Mechanism By IFN-stimulated Genes R-HSA-1169410	5/83	0.0193084209217647	0.0478595613667347	0	0	3.414727869768741	13.478661520703838	EIF4A1;UBB;UBC;RPS27A;UBA52	Th1	Down	Case vs Control
Reactome_2022	APC/C:Cdc20 Mediated Degradation Of Cyclin B R-HSA-174048	45771	0.0009319951891709	0.0046583218050991	0	0	10.656521739130437	74.36315782810088	UBB;UBC;RPS27A;UBA52	Th1	Down	Case vs Control
Reactome_2022	APC/C:Cdc20 Mediated Degradation Of Mitotic Proteins R-HSA-176409	5/75	0.0129299118991994	0.0342982926168239	0	0	3.8065395095367847	16.551640392789274	UBB;UBC;PSME1;RPS27A;UBA52	Th1	Down	Case vs Control
Reactome_2022	APC/C:Cdc20 Mediated Degradation Of Securin R-HSA-174154	5/67	0.0081545187712444	0.0233515764812907	0	0	4.299463830535291	20.676908599055167	UBB;UBC;PSME1;RPS27A;UBA52	Th1	Down	Case vs Control
Reactome_2022	APC/C:Cdh1 Mediated Degradation Of Cdc20 And APC/C:Cdh1 Targets In Late Mitosis/Early G1 R-HSA-174178	5/73	0.0115936042067563	0.0316417501094143	0	0	3.91889725917615	17.46770739355232	UBB;UBC;PSME1;RPS27A;UBA52	Th1	Down	Case vs Control
Reactome_2022	APC:Cdc20 Mediated Degradation Of Cell Cycle Proteins Before Cycle Checkpoint Satisfied R-HSA-179419	5/73	0.0115936042067563	0.0316417501094143	0	0	3.91889725917615	17.46770739355232	UBB;UBC;PSME1;RPS27A;UBA52	Th1	Down	Case vs Control
Reactome_2022	APC-Cdc20 Mediated Degradation Of Nek2A R-HSA-179409	45773	0.0012733940077787	0.0059060482814769	0	0	9.686758893280633	64.57260797436965	UBB;UBC;RPS27A;UBA52	Th1	Down	Case vs Control
Reactome_2022	Assembly Of HIV Virion R-HSA-175474	45826	6.111485149857138e-07	8.778345971886073e-06	0	0	26.79781420765028	383.42113831950326	UBB;UBC;RPS27A;PPIA;UBA52;VPS28	Th1	Down	Case vs Control
Reactome_2022	Asymmetric Localization Of PCP Proteins R-HSA-4608870	5/62	0.0058895338921453	0.0179535791228301	0	0	4.677804866389407	24.01855591950933	UBB;UBC;PSME1;RPS27A;UBA52	Th1	Down	Case vs Control
Reactome_2022	AUF1 (hnRNP D0) Binds And Destabilizes mRNA R-HSA-450408	6/54	0.0004836959254785	0.0026832882510476	0	0	6.687158469945355	51.05012954703848	UBB;UBC;PSME1;PABPC1;RPS27A;UBA52	Th1	Down	Case vs Control
Reactome_2022	Autodegradation Of Cdh1 By Cdh1:APC/C R-HSA-174084	5/63	0.0063018833001852	0.0189809712149004	0	0	4.59691816217232	23.292155682208776	UBB;UBC;PSME1;RPS27A;UBA52	Th1	Down	Case vs Control
Reactome_2022	Autodegradation Of E3 Ubiquitin Ligase COP1 R-HSA-349425	5/51	0.0025233233390903	0.0099876044206927	0	0	5.799668285748134	34.6946506995941	UBB;UBC;PSME1;RPS27A;UBA52	Th1	Down	Case vs Control
Reactome_2022	Autophagy R-HSA-9612973	9/128	0.0006604272626036	0.0034686122495659	0	0	4.064657267865824	29.763955092569088	EEF1A1;UBB;UBC;TOMM7;RPS27A;UBA52;VPS28;TOMM5;TOMM6	Th1	Down	Case vs Control
Reactome_2022	Axon Guidance R-HSA-422475	86/519	5.993561899101381e-57	1.6781973317483867e-55	0	0	13.33007639012258	1725.6672259869651	RPL4;RPL5;RPL30;RPL3;RPL32;RPL31;RPL34;RPLP1;RPLP0;RPL8;RPL10A;RPL9;RPL6;RPL7;ACTG1;RPS15;RPS4X;RPS14;RPL7A;RPS17;RPS16;RPS19;RPL18A;RPL36AL;RPL36;RPL35;RPLP2;RPL38;ELOB;RPL37;RPS11;RPS10;RPL39;RPS13;RPS12;RPS9;RPL21;RPS7;RPS8;RPL23;RPS5;RPL22;RPS6;RPL13A;RPSA;RPS3A;RPL37A;PSME1;RPL27;RPL26;PABPC1;RPL29;PFN1;RPL28;UBA52;RPL12;RPL11;RPL36A;CXCR4;RPS4Y1;MYL12A;CDC42;RPS15A;UBB;UBC;RPL14;RPS3;RPL15;…	Th1	Down	Case vs Control
Reactome_2022	Binding And Entry Of HIV Virion R-HSA-173107	45694	0.0049255274669293	0.0158455266595684	0	0	26.51891891891892	140.90360596477873	CXCR4;PPIA	Th1	Down	Case vs Control
Reactome_2022	Budding And Maturation Of HIV Virion R-HSA-162588	45837	1.315336071743342e-05	0.0001427341812032	0	0	13.973627940128296	157.04727451404477	UBB;UBC;RPS27A;PPIA;UBA52;VPS28	Th1	Down	Case vs Control
Reactome_2022	Calnexin/calreticulin Cycle R-HSA-901042	45773	0.0012733940077787	0.0059060482814769	0	0	9.686758893280633	64.57260797436965	UBB;UBC;RPS27A;UBA52	Th1	Down	Case vs Control
Reactome_2022	Cap-dependent Translation Initiation R-HSA-72737	80/116	3.226459341874454e-113	2.0326693853809066e-111	0	0	149.10197869101978	38620.50338755486	RPL4;EIF4A1;RPL5;RPL30;RPL3;RPL32;RPL31;RPL34;RPLP1;RPLP0;RPL10A;RPL8;RPL9;RPL6;RPL7;RPS15;RPS4X;RPS14;RPL7A;RPS17;RPS16;RPL18A;RPS19;RPL36AL;RPL36;RPL35;RPLP2;RPL38;RPL37;RPS11;RPL39;RPS10;RPS13;RPS12;RPS9;RPL21;RPS7;RPS8;RPL23;RPS5;RPL22;RPS6;RPL13A;RPSA;RPS3A;RPL37A;RPL27;RPL26;PABPC1;RPL29;RPL28;UBA52;RPL12;RPL11;RPL36A;RPS4Y1;RPS15A;RPL14;RPS3;RPL15;RPS2;RPL18;RPS27A;RPL19;RPL41;RPL35A;RPL23…	Th1	Down	Case vs Control
Reactome_2022	Cdc20:Phospho-APC/C Mediated Degradation Of Cyclin A R-HSA-174184	5/72	0.0109621071669134	0.0302458139349876	0	0	3.977591606002684	17.952106979090736	UBB;UBC;PSME1;RPS27A;UBA52	Th1	Down	Case vs Control
Reactome_2022	CDK-mediated Phosphorylation And Removal Of Cdc6 R-HSA-69017	5/72	0.0109621071669134	0.0302458139349876	0	0	3.977591606002684	17.952106979090736	UBB;UBC;PSME1;RPS27A;UBA52	Th1	Down	Case vs Control
Reactome_2022	Cellular Response To Chemical Stress R-HSA-9711123	16/182	3.1716171375445424e-07	4.701455992124851e-06	0	0	5.269256802490863	78.8483897714143	COX8A;COX7B;COX4I1;GSTP1;CYBA;COX6A1;COX6C;COX7C;COX6B1;PRDX5;UBB;UBC;PSME1;COX14;RPS27A;UBA52	Th1	Down	Case vs Control
Reactome_2022	Cellular Response To Hypoxia R-HSA-1234174	7/73	0.0004133304416022	0.0024036754911636	0	0	5.684267330842673	44.28762278383977	UBB;CITED2;UBC;PSME1;ELOB;RPS27A;UBA52	Th1	Down	Case vs Control
Reactome_2022	Cellular Response To Starvation R-HSA-9711097	79/153	6.729247819233496e-97	3.179569594587827e-95	0	0	71.2464717277004	15777.124392938778	RPL4;RPL5;RPL30;RPL3;RPL32;RPL31;RPL34;RPLP1;RPLP0;RPL10A;RPL8;RPL9;RPL6;RPL7;RPS15;RPS4X;RPS14;RPL7A;RPS17;RPS16;RPL18A;RPS19;RPL36AL;RPL36;RPL35;RPLP2;RPL38;RPL37;RPS11;RPL39;RPS10;RPS13;RPS12;ATP6V1G1;RPS9;RPL21;RPS7;RPS8;RPL23;RPS5;RPL22;RPS6;RPL13A;RPSA;RPS3A;DDIT3;RPL37A;RPL27;RPL26;RPL29;RPL28;UBA52;ATP6V0C;RPL12;RPL11;RPL36A;RPS4Y1;RPS15A;RPL14;RPS3;RPL15;RPS2;RPL18;RPS27A;RPL19;RPL41;RPL…	Th1	Down	Case vs Control
Reactome_2022	Cellular Responses To Stimuli R-HSA-8953897	101/736	2.923242029433196e-59	8.839883897005984e-58	0	0	11.14735741058198	1502.4389055596876	RPL4;RPL5;RPL30;RPL3;RPL32;RPL31;RPL34;MT1X;RPL8;COX6A1;RPL10A;RPL9;RPL6;RPL7;RPS15;RPS14;MT2A;RPS17;RPS16;RPS19;RPL18A;RPL36AL;RPL36;RPL35;RPL38;RPL37;RPS11;RPS10;RPL39;RPS13;RPS12;ATP6V1G1;RPS9;RPL21;RPS7;RPS8;RPL23;RPS5;RPL22;RPS6;RPSA;CYBA;COX6B1;EEF1A1;DDIT3;PSME1;RPL27;RPL26;RPL29;RPL28;UBA52;RPS4Y1;PRDX5;UBB;UBC;COX14;RPL41;JUN;RPS25;RPS28;RPS27;RPS29;RPL27A;RPS20;RPS21;RSL24D1;RPS24;RPS23…	Th1	Down	Case vs Control
Reactome_2022	Cellular Responses To Stress R-HSA-2262752	99/722	5.616335522617397e-58	1.633057559653366e-56	0	0	11.062476848993702	1458.3027799661202	RPL4;RPL5;RPL30;RPL3;RPL32;RPL31;RPL34;RPL8;COX6A1;RPL10A;RPL9;RPL6;RPL7;RPS15;RPS14;RPS17;RPS16;RPS19;RPL18A;RPL36AL;RPL36;RPL35;RPL38;RPL37;RPS11;RPS10;RPL39;RPS13;RPS12;ATP6V1G1;RPS9;RPL21;RPS7;RPS8;RPL23;RPS5;RPL22;RPS6;RPSA;CYBA;COX6B1;EEF1A1;DDIT3;PSME1;RPL27;RPL26;RPL29;RPL28;UBA52;RPS4Y1;PRDX5;UBB;UBC;COX14;RPL41;JUN;RPS25;RPS28;RPS27;RPS29;RPL27A;RPS20;RPS21;RSL24D1;RPS24;RPS23;COX7B;CIT…	Th1	Down	Case vs Control
Reactome_2022	Chaperone Mediated Autophagy R-HSA-9613829	45797	2.669053661515587e-05	0.0002655006010665	0	0	17.813805631244325	187.60077639339605	EEF1A1;UBB;UBC;RPS27A;UBA52	Th1	Down	Case vs Control
Reactome_2022	Chemokine Receptors Bind Chemokines R-HSA-380108	4/56	0.0202537527849819	0.0490764009789946	0	0	4.091973244147157	15.956302583908917	CCL3L1;CCL5;CCL4;CXCR4	Th1	Down	Case vs Control
Reactome_2022	Citric Acid (TCA) Cycle And Respiratory Electron Transport R-HSA-1428517	32/163	1.1043150323723556e-23	1.98776705827024e-22	0	0	14.007723394701392	740.451506703051	NDUFA13;COX7B;NDUFB7;NDUFA11;UQCRB;NDUFB11;COX4I1;ATP5MC2;NDUFB2;NDUFB1;UQCR11;ETFB;UQCR10;COX6A1;COX7C;UQCRH;COX14;ATP5MG;ATP5ME;COX8A;ATP5PF;NDUFA3;NDUFC2;COX6C;ATP5F1D;ATP5F1E;COX6B1;NDUFS7;UQCRQ;NDUFS5;NDUFAB1;ATP5PO	Th1	Down	Case vs Control
Reactome_2022	CLEC7A (Dectin-1) Signaling R-HSA-5607764	6/99	0.0104718284446786	0.0293211196451002	0	0	3.4435043187026264	15.699165639289044	NFKBIA;UBB;UBC;PSME1;RPS27A;UBA52	Th1	Down	Case vs Control
Reactome_2022	Complex I Biogenesis R-HSA-6799198	11/51	1.946284016567461e-09	3.1986754707065234e-08	0	0	14.921606648199448	299.2877963062118	NDUFA13;NDUFB7;NDUFA11;NDUFS7;NDUFB11;NDUFS5;NDUFA3;NDUFAB1;NDUFB2;NDUFC2;NDUFB1	Th1	Down	Case vs Control
Reactome_2022	Constitutive Signaling By Ligand-Responsive EGFR Cancer Variants R-HSA-1236382	45765	0.0002931078819298	0.0018163078585163	0	0	15.228260869565217	123.88144256980868	UBB;UBC;RPS27A;UBA52	Th1	Down	Case vs Control
Reactome_2022	Constitutive Signaling By NOTCH1 HD Domain Mutants R-HSA-2691232	45762	0.0001366540479814	0.00103310460274	0	0	19.384387351778656	172.4834033972014	UBB;UBC;RPS27A;UBA52	Th1	Down	Case vs Control
Reactome_2022	Cristae Formation R-HSA-8949613	45898	4.0536830051198615e-08	6.38455073306378e-07	0	0	20.52014652014652	349.2745403132012	ATP5PF;ATP5MC2;ATP5PO;MICOS10;ATP5MG;ATP5F1D;ATP5F1E;ATP5ME	Th1	Down	Case vs Control
Reactome_2022	C-type Lectin Receptors (CLRs) R-HSA-5621481	7/141	0.0164972557354919	0.0418520984430602	0	0	2.78998159885504	11.451650305777976	NFKBIA;UBB;UBC;PSME1;ICAM3;RPS27A;UBA52	Th1	Down	Case vs Control
Reactome_2022	Cyclin A:Cdk2-associated Events At S Phase Entry R-HSA-69656	5/84	0.0202277580240644	0.0490764009789946	0	0	3.3713310109336736	13.15054904796777	UBB;UBC;PSME1;RPS27A;UBA52	Th1	Down	Case vs Control
Reactome_2022	Cyclin D Associated Events In G1 R-HSA-69231	4/47	0.0111955914800843	0.0307776987597955	0	0	4.950707785642063	22.23974375986429	UBB;UBC;RPS27A;UBA52	Th1	Down	Case vs Control
Reactome_2022	Cyclin E Associated Events During G1/S Transition R-HSA-69202	5/82	0.0184169629141864	0.045800078826069	0	0	3.4592519197423828	13.817923475763214	UBB;UBC;PSME1;RPS27A;UBA52	Th1	Down	Case vs Control
Reactome_2022	Cytokine Signaling In Immune System R-HSA-1280215	26/702	0.000718941192997	0.0037227365883958	0	0	2.1067140951534014	15.247829901100165	EIF4A1;IFITM1;CCL3L1;RPLP0;BOLA2B;CDC42;MT2A;UBB;CCL5;UBC;CCL4;ELOB;RPS27A;B2M;IL32;EGR1;JUN;HLA-B;HLA-C;HLA-A;FOS;NFKBIA;PSME1;AURKAIP1;PPIA;UBA52	Th1	Down	Case vs Control
Reactome_2022	Cytoprotection By HMOX1 R-HSA-9707564	8/57	9.91047044920829e-06	0.0001118256068597	0	0	8.781789638932496	101.18306659907331	COX8A;COX7B;COX4I1;COX14;COX6A1;COX6C;COX7C;COX6B1	Th1	Down	Case vs Control
Reactome_2022	Cytosolic Sensors Of Pathogen-Associated DNA R-HSA-1834949	6/63	0.0011062934853905	0.0052934042718687	0	0	5.628702904802991	38.313117511864455	NFKBIA;UBB;UBC;RPS27A;UBA52;POLR2L	Th1	Down	Case vs Control
Reactome_2022	DAP12 Interactions R-HSA-2172127	4/43	0.0082072534294163	0.0234139003495802	0	0	5.45958751393534	26.220962691190586	HLA-B;HLA-C;KLRD1;B2M	Th1	Down	Case vs Control
Reactome_2022	DDX58/IFIH1-mediated Induction Of Interferon-Alpha/Beta R-HSA-168928	5/81	0.0175530731482588	0.043795786468923	0	0	3.5049476552416463	14.168842852951748	NFKBIA;UBB;UBC;RPS27A;UBA52	Th1	Down	Case vs Control
Reactome_2022	Deactivation Of Beta-Catenin Transactivating Complex R-HSA-3769402	4/42	0.0075523535363523	0.0219599202826244	0	0	5.603546910755148	27.378347647925043	UBB;UBC;RPS27A;UBA52	Th1	Down	Case vs Control
Reactome_2022	Death Receptor Signaling R-HSA-73887	7/139	0.0153638810490561	0.0397777194283781	0	0	2.8325446243254464	11.8279583064966	NFKBIA;LINGO1;UBB;UBC;RACK1;RPS27A;UBA52	Th1	Down	Case vs Control
Reactome_2022	Dectin-1 Mediated Noncanonical NF-kB Signaling R-HSA-5607761	5/61	0.0054965541738405	0.0172423027195994	0	0	4.76158038147139	24.77752107599423	UBB;UBC;PSME1;RPS27A;UBA52	Th1	Down	Case vs Control
Reactome_2022	Defective CFTR Causes Cystic Fibrosis R-HSA-5678895	5/60	0.0051224580553111	0.0162713373521647	0	0	4.84840227891999	25.571059627025186	UBB;UBC;PSME1;RPS27A;UBA52	Th1	Down	Case vs Control
Reactome_2022	Degradation Of AXIN R-HSA-4641257	5/54	0.0032467137581028	0.011800555774643	0	0	5.44375243285325	31.19331084411944	UBB;UBC;PSME1;RPS27A;UBA52	Th1	Down	Case vs Control
Reactome_2022	Degradation Of Beta-Catenin By Destruction Complex R-HSA-195253	5/84	0.0202277580240644	0.0490764009789946	0	0	3.3713310109336736	13.15054904796777	UBB;UBC;PSME1;RPS27A;UBA52	Th1	Down	Case vs Control
Reactome_2022	Degradation Of DVL R-HSA-4641258	5/55	0.0035179325854637	0.0125450803519368	0	0	5.334604904632153	30.13988713737397	UBB;UBC;PSME1;RPS27A;UBA52	Th1	Down	Case vs Control
Reactome_2022	Degradation Of GLI1 By Proteasome R-HSA-5610780	5/59	0.004766754987249	0.0154805819685414	0	0	4.93843980220002	26.4013411816278	UBB;UBC;PSME1;RPS27A;UBA52	Th1	Down	Case vs Control
Reactome_2022	Degradation Of GLI2 By Proteasome R-HSA-5610783	5/59	0.004766754987249	0.0154805819685414	0	0	4.93843980220002	26.4013411816278	UBB;UBC;PSME1;RPS27A;UBA52	Th1	Down	Case vs Control
Reactome_2022	Developmental Biology R-HSA-1266738	91/1073	1.5671078275978847e-35	3.2019824801729753e-34	0	0	6.149067557675163	492.793938775957	RPL4;RPL5;RPL30;RPL3;RPL32;RPL31;RPL34;RPLP1;RPLP0;RPL8;RPL10A;RPL9;RPL6;RPL7;ACTG1;RPS15;RPS4X;RPS14;RPL7A;RPS17;RPS16;RPS19;RPL18A;RPL36AL;RPL36;RPL35;RPLP2;RPL38;ELOB;RPL37;RPS11;RPS10;RPL39;RPS13;RPS12;RPS9;RPL21;RPS7;RPS8;RPL23;RPS5;RPL22;RPS6;RPL13A;RPSA;RPS3A;RPL37A;PSME1;RPL27;RPL26;PABPC1;RPL29;PFN1;RPL28;UBA52;RPL12;RPL11;RPL36A;CXCR4;RPS4Y1;MYL12A;CDC42;RPS15A;UBB;UBC;RPL14;RPS3;RPL15;…	Th1	Down	Case vs Control
Reactome_2022	Disease R-HSA-1643685	104/1736	6.757497510514293e-28	1.2771670294872012e-26	0	0	4.2791191103307	267.70909430310525	RPL4;RPL5;RPL30;RPL3;RPL32;RPL31;RPL34;RPL8;RPL10A;RPL9;RPL6;RPL7;ACTG1;RPS15;RPS14;RPS17;RPS16;SNRPD2;RPS19;RPL18A;RPL36AL;RPL36;RPL35;RPL38;RPL37;RPS11;B2M;RPS10;RPL39;RPS13;RPS12;RPS9;RPL21;RPS7;RPS8;RPL23;RPS5;RPL22;RPS6;HLA-B;HLA-C;RPSA;CYBA;HLA-A;PSME1;RPL27;RPL26;RPL29;RPL28;PPIA;UBA52;VPS28;RPS4Y1;UBB;UBC;RPL41;JUN;EEF2;NFKBIA;RPS25;RPS28;RPS27;RPS29;RPL27A;RPS20;RPS21;RSL24D1;RPS24;RPS23…	Th1	Down	Case vs Control
Reactome_2022	Diseases Of Carbohydrate Metabolism R-HSA-5663084	5/33	0.0003349891541387	0.0020589577278774	0	0	9.536784741144414	76.30774770651054	UBB;DCXR;UBC;RPS27A;UBA52	Th1	Down	Case vs Control
Reactome_2022	DNA Damage Bypass R-HSA-73893	4/48	0.012038405049505	0.032620194327691	0	0	4.83794466403162	21.382038190789647	UBB;UBC;RPS27A;UBA52	Th1	Down	Case vs Control
Reactome_2022	DNA Damage Recognition In GG-NER R-HSA-5696394	4/37	0.0047916087045485	0.0154805819685414	0	0	6.454216073781291	34.47125213216749	UBB;UBC;RPS27A;UBA52	Th1	Down	Case vs Control
Reactome_2022	Downregulation Of ERBB2 Signaling R-HSA-8863795	45776	0.0019362010733388	0.008364388636824	0	0	8.52304347826087	53.24368644116466	UBB;UBC;RPS27A;UBA52	Th1	Down	Case vs Control
Reactome_2022	Downregulation Of ERBB2:ERBB3 Signaling R-HSA-1358803	45760	7.372318692022584e-05	0.0006333491967237	0	0	23.694444444444443	225.4572165615904	UBB;UBC;RPS27A;UBA52	Th1	Down	Case vs Control
Reactome_2022	Downregulation Of ERBB4 Signaling R-HSA-1253288	45756	1.3782533370152643e-05	0.0001427341812032	0	0	42.65869565217391	477.4407487268461	UBB;UBC;RPS27A;UBA52	Th1	Down	Case vs Control
Reactome_2022	Downregulation Of SMAD2/3:SMAD4 Transcriptional Activity R-HSA-2173795	4/31	0.0024912348212802	0.0099876044206927	0	0	7.890901771336554	47.305772886652	UBB;UBC;RPS27A;UBA52	Th1	Down	Case vs Control
Reactome_2022	Downregulation Of TGF-beta Receptor Signaling R-HSA-2173788	45773	0.0012733940077787	0.0059060482814769	0	0	9.686758893280633	64.57260797436965	UBB;UBC;RPS27A;UBA52	Th1	Down	Case vs Control
Reactome_2022	Downstream Signaling Events Of B Cell Receptor (BCR) R-HSA-1168372	7/79	0.0006687039280902	0.0034864839285257	0	0	5.208980213089802	38.07852648118518	NFKBIA;UBB;UBC;PSME1;RPS27A;PPIA;UBA52	Th1	Down	Case vs Control
Reactome_2022	Downstream TCR Signaling R-HSA-202424	7/94	0.0018633836903456	0.0081902213366354	0	0	4.307573610455046	27.07465627687757	NFKBIA;UBB;UBC;PSME1;RPS27A;CD3D;UBA52	Th1	Down	Case vs Control
Reactome_2022	Dual Incision In GG-NER R-HSA-5696400	4/41	0.0069328087790555	0.020553738968494	0	0	5.755287896592244	28.612357610166555	UBB;UBC;RPS27A;UBA52	Th1	Down	Case vs Control
Reactome_2022	Dual Incision In TC-NER R-HSA-6782135	6/65	0.0013037735306774	0.005937667404772	0	0	5.437343706585162	36.11751480915044	UBB;UBC;POLR2I;RPS27A;UBA52;POLR2L	Th1	Down	Case vs Control
Reactome_2022	E3 Ubiquitin Ligases Ubiquitinate Target Proteins R-HSA-8866654	6/56	0.0005894301332605	0.0031380928221478	0	0	6.419016393442623	47.73408056773516	UBB;UBC;HLA-B;HLA-A;RPS27A;UBA52	Th1	Down	Case vs Control
Reactome_2022	EGFR Downregulation R-HSA-182971	45808	0.0002472438702049	0.0016113479816804	0	0	10.271431565709497	85.3056296961286	CDC42;UBB;UBC;RPS27A;UBA52	Th1	Down	Case vs Control
Reactome_2022	Endosomal Sorting Complex Required For Transport (ESCRT) R-HSA-917729	45807	0.0002105523268756	0.0014603445790639	0	0	10.68283378746594	90.43848165029128	UBB;UBC;RPS27A;UBA52;VPS28	Th1	Down	Case vs Control
Reactome_2022	Endosomal/Vacuolar Pathway R-HSA-1236977	45758	3.504572557299155e-05	0.0003270934386812	0	0	30.467391304347824	312.5606076352331	HLA-B;HLA-C;HLA-A;B2M	Th1	Down	Case vs Control
Reactome_2022	ER Quality Control Compartment (ERQC) R-HSA-901032	45768	0.0005485564968927	0.0029411965365315	0	0	12.539002557544755	94.14559330624552	UBB;UBC;RPS27A;UBA52	Th1	Down	Case vs Control
Reactome_2022	ER-Phagosome Pathway R-HSA-1236974	10/89	6.055721873627974e-06	7.384073768488304e-05	0	0	6.835792712777117	82.12867918383034	UBB;SEC61G;UBC;HLA-B;PSME1;HLA-C;HLA-A;RPS27A;B2M;UBA52	Th1	Down	Case vs Control
Reactome_2022	Estrogen-dependent Gene Expression R-HSA-9018519	7/119	0.0068884590403026	0.0205026576160187	0	0	3.341780821917808	16.635077055229726	JUN;JUND;FOSB;FOS;POLR2I;CTSD;POLR2L	Th1	Down	Case vs Control
Reactome_2022	Eukaryotic Translation Elongation R-HSA-156842	81/90	3.841144593200645e-133	2.903905312459688e-130	0	0	606.7731958762887	185003.9623793848	RPL4;RPL5;RPL30;RPL3;RPL32;RPL31;RPL34;RPLP1;RPLP0;RPL10A;RPL8;RPL9;RPL6;RPL7;EEF1B2;RPS15;RPS4X;RPL7A;RPS14;RPS17;RPS16;RPL18A;RPS19;RPL36AL;RPL36;RPL35;RPLP2;RPL38;RPL37;RPS11;RPL39;RPS10;RPS13;RPS12;RPS9;RPL21;RPS7;RPS8;RPL23;RPS5;RPL22;RPS6;RPL13A;RPS3A;RPSA;EEF1A1;EEF1G;EEF1D;RPL37A;RPL27;RPL26;RPL29;RPL28;UBA52;RPL12;RPL11;RPL36A;RPS4Y1;RPS15A;RPL14;RPS3;RPL15;RPS2;RPL18;RPS27A;RPL19;RPL41;…	Th1	Down	Case vs Control
Reactome_2022	Eukaryotic Translation Termination R-HSA-72764	76/90	6.564384983859057e-120	8.271125079662411e-118	0	0	359.7162162162162	98716.40046835098	RPL4;RPL5;RPL30;RPL3;RPL32;RPL31;RPL34;RPLP1;RPLP0;RPL10A;RPL8;RPL9;RPL6;RPL7;RPS15;RPS4X;RPL7A;RPS14;RPS17;RPS16;RPL18A;RPS19;RPL36AL;RPL36;RPL35;RPLP2;RPL38;RPL37;RPS11;RPL39;RPS10;RPS13;RPS12;RPS9;RPL21;RPS7;RPS8;RPL23;RPS5;RPL22;RPS6;RPL13A;RPS3A;RPSA;RPL37A;RPL27;RPL26;RPL29;RPL28;UBA52;RPL12;RPL11;RPL36A;RPS4Y1;RPS15A;RPL14;RPS3;RPL15;RPS2;RPL18;RPS27A;RPL19;RPL41;RPL35A;RPL23A;RPS25;RPS28;…	Th1	Down	Case vs Control
Reactome_2022	Fanconi Anemia Pathway R-HSA-6783310	4/38	0.005278085507687	0.0166955340745245	0	0	6.264066496163683	32.84996640601441	UBB;UBC;RPS27A;UBA52	Th1	Down	Case vs Control
Reactome_2022	FBXL7 Down-Regulates AURKA During Mitotic Entry And In Early Mitosis R-HSA-8854050	5/54	0.0032467137581028	0.011800555774643	0	0	5.44375243285325	31.19331084411944	UBB;UBC;PSME1;RPS27A;UBA52	Th1	Down	Case vs Control
Reactome_2022	Fc Epsilon Receptor (FCERI) Signaling R-HSA-2454202	8/130	0.003018080604364	0.0114656730497447	0	0	3.5139614483876778	20.391989897691897	NFKBIA;JUN;UBB;UBC;PSME1;FOS;RPS27A;UBA52	Th1	Down	Case vs Control
Reactome_2022	FCERI Mediated NF-kB Activation R-HSA-2871837	6/78	0.0033152961530748	0.0119921717307396	0	0	4.45264116575592	25.42105599866803	NFKBIA;UBB;UBC;PSME1;RPS27A;UBA52	Th1	Down	Case vs Control
Reactome_2022	FGFR2 Alternative Splicing R-HSA-6803529	45803	0.0001033097325117	0.0008582654700977	0	0	12.720254314259764	116.74368254211176	RBFOX2;HNRNPH1;HNRNPA1;POLR2I;POLR2L	Th1	Down	Case vs Control
Reactome_2022	FLT3 Signaling By CBL Mutants R-HSA-9706377	45754	3.943458732073359e-06	5.140094485254241e-05	0	0	71.10507246376811	884.7925823943505	UBB;UBC;RPS27A;UBA52	Th1	Down	Case vs Control
Reactome_2022	FLT3 Signaling In Disease R-HSA-9682385	45774	0.0014731387477285	0.006589898776821	0	0	9.265122873345936	60.411936133356654	UBB;UBC;RPS27A;UBA52	Th1	Down	Case vs Control
Reactome_2022	FLT3 Signaling R-HSA-9607240	4/37	0.0047916087045485	0.0154805819685414	0	0	6.454216073781291	34.47125213216749	UBB;UBC;RPS27A;UBA52	Th1	Down	Case vs Control
Reactome_2022	Formation Of A Pool Of Free 40S Subunits R-HSA-72689	78/98	5.014553455749334e-119	5.4157177322092784e-117	0	0	260.1061224489796	70851.6804939309	RPL4;RPL5;RPL30;RPL3;RPL32;RPL31;RPL34;RPLP1;RPLP0;RPL10A;RPL8;RPL9;RPL6;RPL7;RPS15;RPS4X;RPS14;RPL7A;RPS17;RPS16;RPL18A;RPS19;RPL36AL;RPL36;RPL35;RPLP2;RPL38;RPL37;RPS11;RPL39;RPS10;RPS13;RPS12;RPS9;RPL21;RPS7;RPS8;RPL23;RPS5;RPL22;RPS6;RPL13A;RPSA;RPS3A;RPL37A;RPL27;RPL26;RPL29;RPL28;UBA52;RPL12;RPL11;RPL36A;RPS4Y1;RPS15A;RPL14;RPS3;RPL15;RPS2;RPL18;RPS27A;RPL19;RPL41;RPL35A;RPL23A;RPS25;RPS28;…	Th1	Down	Case vs Control
Reactome_2022	Formation Of ATP By Chemiosmotic Coupling R-HSA-163210	45854	7.208597432897582e-09	1.1595105658022495e-07	0	0	41.80608828006088	783.7801850212338	ATP5PF;ATP5MC2;ATP5PO;ATP5F1D;ATP5MG;ATP5F1E;ATP5ME	Th1	Down	Case vs Control
Reactome_2022	Formation Of Incision Complex In GG-NER R-HSA-5696395	4/42	0.0075523535363523	0.0219599202826244	0	0	5.603546910755148	27.378347647925043	UBB;UBC;RPS27A;UBA52	Th1	Down	Case vs Control
Reactome_2022	Formation Of TC-NER Pre-Incision Complex R-HSA-6781823	6/52	0.0003933471686826	0.0023051973606519	0	0	6.9786172487526725	54.71806742630922	UBB;UBC;POLR2I;RPS27A;UBA52;POLR2L	Th1	Down	Case vs Control
Reactome_2022	Formation Of Ternary Complex, And Subsequently, 43S Complex R-HSA-72695	33/50	1.3759462686683084e-45	3.1521678154946713e-44	0	0	112.29619989588755	11599.88161561209	RPS4Y1;RPS15;RPS4X;RPS14;RPS17;RPS16;RPS15A;RPS19;RPS3;RPS2;RPS11;RPS27A;RPS10;RPS13;RPS12;RPS9;RPS7;RPS8;RPS5;RPS6;RPS3A;RPSA;RPS25;RPS28;RPS27;EIF3K;RPS29;RPS20;EIF3F;FAU;RPS21;RPS24;RPS23	Th1	Down	Case vs Control
Reactome_2022	G1/S DNA Damage Checkpoints R-HSA-69615	5/67	0.0081545187712444	0.0233515764812907	0	0	4.299463830535291	20.676908599055167	UBB;UBC;PSME1;RPS27A;UBA52	Th1	Down	Case vs Control
Reactome_2022	Gap-filling DNA Repair Synthesis And Ligation In GG-NER R-HSA-5696397	45772	0.0010933803118394	0.0052649395907681	0	0	10.148550724637682	69.19770210023988	UBB;UBC;RPS27A;UBA52	Th1	Down	Case vs Control
Reactome_2022	Gap-filling DNA Repair Synthesis And Ligation In TC-NER R-HSA-6782210	6/64	0.0012019332649356	0.0056791346768208	0	0	5.531373657433578	37.191982754072505	UBB;UBC;POLR2I;RPS27A;UBA52;POLR2L	Th1	Down	Case vs Control
Reactome_2022	Gene And Protein Expression By JAK-STAT Signaling After Interleukin-12 Stimulation R-HSA-8950505	5/35	0.0004444607068835	0.0025264082286012	0	0	8.900090826521344	68.69667631591048	CDC42;RPLP0;AURKAIP1;PPIA;BOLA2B	Th1	Down	Case vs Control
Reactome_2022	GLI3 Is Processed To GLI3R By Proteasome R-HSA-5610785	5/59	0.004766754987249	0.0154805819685414	0	0	4.93843980220002	26.4013411816278	UBB;UBC;PSME1;RPS27A;UBA52	Th1	Down	Case vs Control
Reactome_2022	Glycogen Metabolism R-HSA-8982491	45771	0.0009319951891709	0.0046583218050991	0	0	10.656521739130437	74.36315782810088	UBB;UBC;RPS27A;UBA52	Th1	Down	Case vs Control
Reactome_2022	Glycogen Storage Diseases R-HSA-3229121	45762	0.0001366540479814	0.00103310460274	0	0	19.384387351778656	172.4834033972014	UBB;UBC;RPS27A;UBA52	Th1	Down	Case vs Control
Reactome_2022	Glycogen Synthesis R-HSA-3322077	45760	7.372318692022584e-05	0.0006333491967237	0	0	23.694444444444443	225.4572165615904	UBB;UBC;RPS27A;UBA52	Th1	Down	Case vs Control
Reactome_2022	GSK3B And BTRC:CUL1-mediated-degradation Of NFE2L2 R-HSA-9762114	5/51	0.0025233233390903	0.0099876044206927	0	0	5.799668285748134	34.6946506995941	UBB;UBC;PSME1;RPS27A;UBA52	Th1	Down	Case vs Control
Reactome_2022	GTP Hydrolysis And Joining Of 60S Ribosomal Subunit R-HSA-72706	79/109	1.1406324300268015e-114	7.839255610002383e-113	0	0	176.1367463026166	46211.78590669462	RPL4;EIF4A1;RPL5;RPL30;RPL3;RPL32;RPL31;RPL34;RPLP1;RPLP0;RPL10A;RPL8;RPL9;RPL6;RPL7;RPS15;RPS4X;RPS14;RPL7A;RPS17;RPS16;RPL18A;RPS19;RPL36AL;RPL36;RPL35;RPLP2;RPL38;RPL37;RPS11;RPL39;RPS10;RPS13;RPS12;RPS9;RPL21;RPS7;RPS8;RPL23;RPS5;RPL22;RPS6;RPL13A;RPSA;RPS3A;RPL37A;RPL27;RPL26;RPL29;RPL28;UBA52;RPL12;RPL11;RPL36A;RPS4Y1;RPS15A;RPL14;RPS3;RPL15;RPS2;RPL18;RPS27A;RPL19;RPL41;RPL35A;RPL23A;RPS25…	Th1	Down	Case vs Control
Reactome_2022	Hedgehog Ligand Biogenesis R-HSA-5358346	5/64	0.0067340835784836	0.0201223999420302	0	0	4.518773380132084	22.596458629138137	UBB;UBC;PSME1;RPS27A;UBA52	Th1	Down	Case vs Control
Reactome_2022	Hh Mutants Abrogate Ligand Secretion R-HSA-5387390	5/58	0.0044289504267969	0.0148812734340379	0	0	5.031874967867976	27.27071257632768	UBB;UBC;PSME1;RPS27A;UBA52	Th1	Down	Case vs Control
Reactome_2022	Hh Mutants Are Degraded By ERAD R-HSA-5362768	5/55	0.0035179325854637	0.0125450803519368	0	0	5.334604904632153	30.13988713737397	UBB;UBC;PSME1;RPS27A;UBA52	Th1	Down	Case vs Control
Reactome_2022	HIV Infection R-HSA-162906	16/229	6.545467128930725e-06	7.854560554716871e-05	0	0	4.096639763675687	48.90051467610561	NPM1;CXCR4;HLA-A;UBB;UBC;PSME1;ELOB;RPS27A;SLC25A5;POLR2I;B2M;UBA52;PPIA;VPS28;SLC25A6;POLR2L	Th1	Down	Case vs Control
Reactome_2022	HIV Life Cycle R-HSA-162587	10/149	0.0004862572624253	0.0026832882510476	0	0	3.873166660042132	29.547508185440048	UBB;UBC;CXCR4;ELOB;POLR2I;RPS27A;PPIA;UBA52;VPS28;POLR2L	Th1	Down	Case vs Control
Reactome_2022	Host Interactions Of HIV Factors R-HSA-162909	12/130	5.773886401753856e-06	7.155832983157238e-05	0	0	5.511299435028248	66.47820398201087	NPM1;UBB;UBC;PSME1;ELOB;HLA-A;SLC25A5;RPS27A;B2M;PPIA;UBA52;SLC25A6	Th1	Down	Case vs Control
Reactome_2022	IKK Complex Recruitment Mediated By RIP1 R-HSA-937041	45770	0.0007881330910732	0.0040532558969479	0	0	11.21796338672769	80.16181170456342	UBB;UBC;RPS27A;UBA52	Th1	Down	Case vs Control
Reactome_2022	Immune System R-HSA-168256	55/1943	0.0010828173948597	0.0052649395907681	0	0	1.630253167940972	11.131676643644203	EIF4A1;IFITM1;CD81;RPLP0;ICAM3;SRP14;CD3D;ACTG1;MT2A;GNLY;FTH1;SEC61G;ELOB;B2M;CTSD;ATP6V1G1;HLA-B;NME2;HLA-C;NDUFC2;CYBA;HLA-A;FOS;APRT;EEF1A1;FGR;NCR3;PSME1;KLRF1;AURKAIP1;HCST;PPIA;ATP6V0C;UBA52;FTL;CCL3L1;GSTP1;DCTN3;A1BG;BOLA2B;CDC42;PRDX5;UBB;CCL5;UBC;CCL4;RPS27A;POLR2L;IL32;EGR1;JUN;EEF2;NFKBIA;GZMM;KLRD1	Th1	Down	Case vs Control
Reactome_2022	Immunoregulatory Interactions Between A Lymphoid And A non-Lymphoid Cell R-HSA-198933	12/123	3.2374700153623447e-06	4.370584520739165e-05	0	0	5.860960960960961	74.08675701779732	IFITM1;NCR3;CD81;HLA-B;KLRF1;ICAM3;HLA-C;KLRD1;HLA-A;B2M;CD3D;HCST	Th1	Down	Case vs Control
Reactome_2022	Inactivation Of CSF3 (G-CSF) Signaling R-HSA-9705462	45802	8.472751928586438e-05	0.0007197079166304	0	0	13.356948228882834	125.23568299695248	UBB;UBC;ELOB;RPS27A;UBA52	Th1	Down	Case vs Control
Reactome_2022	Infection With Mycobacterium Tuberculosis R-HSA-9635486	45803	0.0001033097325117	0.0008582654700977	0	0	12.720254314259764	116.74368254211176	UBB;UBC;RPS27A;B2M;UBA52	Th1	Down	Case vs Control
Reactome_2022	Infectious Disease R-HSA-5663205	99/961	2.3024759720706342e-46	5.615070435114191e-45	0	0	7.89472476479437	829.6165931530818	RPL4;RPL5;RPL30;RPL3;RPL32;RPL31;RPL34;RPL8;RPL10A;RPL9;RPL6;RPL7;ACTG1;RPS15;RPS14;RPS17;RPS16;SNRPD2;RPS19;RPL18A;RPL36AL;RPL36;RPL35;RPL38;RPL37;RPS11;B2M;RPS10;RPL39;RPS13;RPS12;RPS9;RPL21;RPS7;RPS8;RPL23;RPS5;RPL22;RPS6;HLA-B;HLA-C;RPSA;CYBA;HLA-A;PSME1;RPL27;RPL26;RPL29;RPL28;PPIA;UBA52;VPS28;RPS4Y1;UBB;UBC;RPL41;JUN;EEF2;RPS25;RPS28;RPS27;RPS29;RPL27A;RPS20;RPS21;RSL24D1;RPS24;RPS23;RPLP1;…	Th1	Down	Case vs Control
Reactome_2022	Influenza Infection R-HSA-168255	79/157	1.084247074618154e-95	4.553837713396247e-94	0	0	67.57897960969633	14777.137169446933	RPL4;RPL5;RPL30;RPL3;RPL32;RPL31;RPL34;RPLP1;RPLP0;RPL10A;RPL8;RPL9;RPL6;RPL7;RPS15;RPS4X;RPS14;RPL7A;RPS17;RPS16;RPL18A;RPS19;RPL36AL;RPL36;RPL35;RPLP2;RPL38;RPL37;RPS11;RPL39;RPS10;RPS13;RPS12;RPS9;RPL21;RPS7;RPS8;RPL23;RPS5;RPL22;RPS6;RPL13A;RPSA;RPS3A;RPL37A;RPL27;RPL26;RPL29;RPL28;UBA52;SLC25A6;RPL12;RPL11;RPL36A;RPS4Y1;RPS15A;RPL14;RPS3;RPL15;RPS2;POLR2I;RPL18;RPS27A;POLR2L;RPL19;RPL41;RPL3…	Th1	Down	Case vs Control
Reactome_2022	Influenza Viral RNA Transcription And Replication R-HSA-168273	78/137	2.6635419324572706e-100	1.3424251339584644e-98	0	0	87.99619508820477	20175.666634962938	RPL4;RPL5;RPL30;RPL3;RPL32;RPL31;RPL34;RPLP1;RPLP0;RPL10A;RPL8;RPL9;RPL6;RPL7;RPS15;RPS4X;RPS14;RPL7A;RPS17;RPS16;RPL18A;RPS19;RPL36AL;RPL36;RPL35;RPLP2;RPL38;RPL37;RPS11;RPL39;RPS10;RPS13;RPS12;RPS9;RPL21;RPS7;RPS8;RPL23;RPS5;RPL22;RPS6;RPL13A;RPSA;RPS3A;RPL37A;RPL27;RPL26;RPL29;RPL28;UBA52;RPL12;RPL11;RPL36A;RPS4Y1;RPS15A;RPL14;RPS3;RPL15;RPS2;POLR2I;RPL18;RPS27A;POLR2L;RPL19;RPL41;RPL35A;RPL23…	Th1	Down	Case vs Control
Reactome_2022	InlA-mediated Entry Of Listeria Monocytogenes Into Host Cells R-HSA-8876493	45755	7.771061551285284e-06	9.038342358110268e-05	0	0	53.32608695652174	627.386947285019	UBB;UBC;RPS27A;UBA52	Th1	Down	Case vs Control
Reactome_2022	InlB-mediated Entry Of Listeria Monocytogenes Into Host Cell R-HSA-8875360	45762	0.0001366540479814	0.00103310460274	0	0	19.384387351778656	172.4834033972014	UBB;UBC;RPS27A;UBA52	Th1	Down	Case vs Control
Reactome_2022	Innate Immune System R-HSA-168249	37/1035	0.0001136862616325	0.0009342044977634	0	0	2.0617653216881524	18.725092840226115	CD81;GSTP1;ICAM3;A1BG;SRP14;ACTG1;CDC42;PRDX5;UBB;GNLY;FTH1;UBC;RPS27A;B2M;CTSD;POLR2L;JUN;ATP6V1G1;HLA-B;NME2;HLA-C;NDUFC2;CYBA;HLA-A;FOS;EEF2;APRT;EEF1A1;NFKBIA;FGR;GZMM;PSME1;KLRD1;PPIA;ATP6V0C;UBA52;FTL	Th1	Down	Case vs Control
Reactome_2022	Interferon Alpha/Beta Signaling R-HSA-909733	5/72	0.0109621071669134	0.0302458139349876	0	0	3.977591606002684	17.952106979090736	EGR1;IFITM1;HLA-B;HLA-C;HLA-A	Th1	Down	Case vs Control
Reactome_2022	Interferon Signaling R-HSA-913531	12/200	0.0003835914621696	0.0022655870734394	0	0	3.4468085106382977	27.112362989700184	EIF4A1;EGR1;IFITM1;MT2A;UBB;UBC;HLA-B;HLA-C;HLA-A;RPS27A;B2M;UBA52	Th1	Down	Case vs Control
Reactome_2022	Interleukin-1 Signaling R-HSA-9020702	6/114	0.0198233935737857	0.0488159138168795	0	0	2.962962962962963	11.617459392801262	NFKBIA;UBB;UBC;PSME1;RPS27A;UBA52	Th1	Down	Case vs Control
Reactome_2022	Interleukin-12 Family Signaling R-HSA-447115	5/54	0.0032467137581028	0.011800555774643	0	0	5.44375243285325	31.19331084411944	CDC42;RPLP0;AURKAIP1;PPIA;BOLA2B	Th1	Down	Case vs Control
Reactome_2022	Interleukin-12 Signaling R-HSA-9020591	5/44	0.0012969140417963	0.005937667404772	0	0	6.843079717739118	45.491203977246414	CDC42;RPLP0;AURKAIP1;PPIA;BOLA2B	Th1	Down	Case vs Control
Reactome_2022	Interleukin-17 Signaling R-HSA-448424	6/69	0.0017784104176604	0.0078624460570251	0	0	5.091074681238616	32.23686478718821	JUN;UBB;UBC;FOS;RPS27A;UBA52	Th1	Down	Case vs Control
Reactome_2022	IRAK2 Mediated Activation Of TAK1 Complex R-HSA-937042	45757	2.2633794014642672e-05	0.0002281486436675	0	0	35.54710144927536	380.214159496652	UBB;UBC;RPS27A;UBA52	Th1	Down	Case vs Control
Reactome_2022	IRAK2 Mediated Activation Of TAK1 Complex Upon TLR7/8 Or 9 Stimulation R-HSA-975163	45762	0.0001366540479814	0.00103310460274	0	0	19.384387351778656	172.4834033972014	UBB;UBC;RPS27A;UBA52	Th1	Down	Case vs Control
Reactome_2022	Iron Uptake And Transport R-HSA-917937	8/59	1.2876179806592872e-05	0.0001427341812032	0	0	8.436543848308554	94.99659296999842	ATP6V1G1;UBB;FTH1;UBC;RPS27A;ATP6V0C;UBA52;FTL	Th1	Down	Case vs Control
Reactome_2022	ISG15 Antiviral Mechanism R-HSA-1169408	5/75	0.0129299118991994	0.0342982926168239	0	0	3.8065395095367847	16.551640392789274	EIF4A1;UBB;UBC;RPS27A;UBA52	Th1	Down	Case vs Control
Reactome_2022	Josephin Domain DUBs R-HSA-5689877	45759	5.179799583474735e-05	0.0004661819625127	0	0	26.657608695652176	263.06152383147275	UBB;UBC;RPS27A;UBA52	Th1	Down	Case vs Control
Reactome_2022	Killing Mechanisms R-HSA-9664420	45699	0.0169834297587694	0.0426560561383047	0	0	11.783183183183183	48.02256491307773	JUN;CYBA	Th1	Down	Case vs Control
Reactome_2022	L13a-mediated Translational Silencing Of Ceruloplasmin Expression R-HSA-156827	80/108	1.7230228883843712e-117	1.4473392262428717e-115	0	0	191.78082191780825	51561.880259498845	RPL4;EIF4A1;RPL5;RPL30;RPL3;RPL32;RPL31;RPL34;RPLP1;RPLP0;RPL10A;RPL8;RPL9;RPL6;RPL7;RPS15;RPS4X;RPS14;RPL7A;RPS17;RPS16;RPL18A;RPS19;RPL36AL;RPL36;RPL35;RPLP2;RPL38;RPL37;RPS11;RPL39;RPS10;RPS13;RPS12;RPS9;RPL21;RPS7;RPS8;RPL23;RPS5;RPL22;RPS6;RPL13A;RPSA;RPS3A;RPL37A;RPL27;RPL26;PABPC1;RPL29;RPL28;UBA52;RPL12;RPL11;RPL36A;RPS4Y1;RPS15A;RPL14;RPS3;RPL15;RPS2;RPL18;RPS27A;RPL19;RPL41;RPL35A;RPL23…	Th1	Down	Case vs Control
Reactome_2022	Late Endosomal Microautophagy R-HSA-9615710	45808	0.0002472438702049	0.0016113479816804	0	0	10.271431565709497	85.3056296961286	UBB;UBC;RPS27A;UBA52;VPS28	Th1	Down	Case vs Control
Reactome_2022	Late Phase Of HIV Life Cycle R-HSA-162599	9/136	0.0010189029215008	0.0050018870691858	0	0	3.807054076918072	26.22690517021156	UBB;UBC;ELOB;POLR2I;RPS27A;PPIA;UBA52;VPS28;POLR2L	Th1	Down	Case vs Control
Reactome_2022	Listeria Monocytogenes Entry Into Host Cells R-HSA-8876384	45766	0.0003658499275262	0.0021778153166127	0	0	14.21231884057971	112.4661627920202	UBB;UBC;RPS27A;UBA52	Th1	Down	Case vs Control
Reactome_2022	Macroautophagy R-HSA-1632852	7/114	0.005471469751189	0.0172351297162456	0	0	3.4988349763154525	18.222660333752124	UBB;UBC;TOMM7;RPS27A;UBA52;TOMM5;TOMM6	Th1	Down	Case vs Control
Reactome_2022	Major Pathway Of rRNA Processing In Nucleolus And Cytosol R-HSA-6791226	77/179	2.395468757792181e-86	8.623687528051853e-85	0	0	49.96683283482885	9850.898088321856	RPL4;RPL5;RPL30;RPL3;RPL32;RPL31;RPL34;RPLP1;RPLP0;RPL10A;RPL8;RPL9;RPL6;RPL7;RPS15;RPS4X;FBL;RPS14;RPL7A;RPS17;RPS16;RPL18A;RPS19;RPL36AL;RPL36;RPL35;RPLP2;RPL38;RPL37;RPS11;RPL39;RPS10;RPS13;RPS12;RPS9;RPL21;RPS7;RPS8;RPL23;RPS5;RPL22;RPS6;RPL13A;RPSA;RPS3A;RPL37A;RPL27;RPL26;RPL29;RPL28;UBA52;RPL12;RPL11;RPL36A;RPS4Y1;RPS15A;RPL14;RPS3;RPL15;RPS2;RPL18;RPS27A;RPL19;RPL41;RPL35A;RPL23A;RPS25;RP…	Th1	Down	Case vs Control
Reactome_2022	MAP Kinase Activation R-HSA-450294	6/62	0.0010165975831308	0.0050018870691858	0	0	5.729508196721311	39.48372506000484	JUN;UBB;UBC;FOS;RPS27A;UBA52	Th1	Down	Case vs Control
Reactome_2022	MAP3K8 (TPL2)-dependent MAPK1/3 Activation R-HSA-5684264	45763	0.0001795406560496	0.0012685302427434	0	0	17.768115942028984	153.25193458506988	UBB;UBC;RPS27A;UBA52	Th1	Down	Case vs Control
Reactome_2022	MAPK6/MAPK4 Signaling R-HSA-5687128	8/90	0.00027309160629	0.0017349349105486	0	0	5.238809970517288	42.988120079206446	CDC42;JUN;UBB;UBC;PSME1;RPS27A;UBA52;MAPK4	Th1	Down	Case vs Control
Reactome_2022	Membrane Binding And Targetting Of GAG Proteins R-HSA-174490	45792	5.5816987422144325e-06	7.032940415190184e-05	0	0	26.727520435967303	323.2965520869556	UBB;UBC;RPS27A;UBA52;VPS28	Th1	Down	Case vs Control
Reactome_2022	Metabolism Of Amino Acids And Derivatives R-HSA-71291	80/364	6.086275458994026e-63	1.9171767695831184e-61	0	0	18.66100713872275	2673.3166255438923	RPL4;RPL5;RPL30;RPL3;RPL32;RPL31;RPL34;RPLP1;RPLP0;RPL8;RPL10A;RPL9;RPL6;RPL7;RPS15;RPS4X;RPS14;RPL7A;RPS17;RPS16;RPL18A;RPS19;RPL36AL;RPL36;RPL35;RPLP2;RPL38;RPL37;RPS11;RPL39;RPS10;RPS13;RPS12;RPS9;RPL21;TSTD1;RPS7;RPS8;RPL23;RPS5;RPL22;RPS6;RPL13A;RPSA;RPS3A;RPL37A;PSME1;RPL27;RPL26;RPL29;RPL28;UBA52;RPL12;RPL11;RPL36A;RPS4Y1;OAZ1;RPS15A;RPL14;RPS3;RPL15;RPS2;RPL18;RPS27A;RPL19;RPL41;RPL35A;RP…	Th1	Down	Case vs Control
Reactome_2022	Metabolism Of Proteins R-HSA-392499	111/1890	3.2821198225259787e-29	6.3622630405888195e-28	0	0	4.26697809049382	279.8560654942553	RPL4;RPL5;EIF4A1;RPL30;RPL3;RPL32;RPL31;RPL34;RPL8;SRP14;RPL10A;RPL9;RPL6;RPL7;RPS15;EEF1B2;RPS14;RPS17;RPS16;LGALS1;RPS19;RPL18A;RPL36AL;RPL36;RPL35;RPL38;RPL37;RPS11;B2M;RPS10;RPL39;RPS13;RPS12;RPS9;RPL21;RPS7;RPS8;RPL23;RPS5;RPL22;RPS6;HLA-B;RPSA;HLA-A;EEF1A1;PSME1;RPL27;RPL26;RPL29;AURKAIP1;RPL28;UBA52;LY6E;RPS4Y1;UBB;UBC;RPL41;TRAPPC5;EEF2;NFKBIA;RPS25;RPS28;RPS27;RPS29;RPL27A;RPS20;RPS21;RS…	Th1	Down	Case vs Control
Reactome_2022	Metabolism Of RNA R-HSA-8953854	92/666	6.255971432027997e-54	1.6308670353838509e-52	0	0	10.906968641114982	1336.169739332509	RPL4;RPL5;EIF4A1;RPL30;RPL3;RPL32;RPL31;RPL34;RPLP1;RPLP0;RPL8;RPL10A;RPL9;RPL6;RPL7;RPS15;RPS4X;RPS14;FBL;RPL7A;RPS17;ZFP36;RPS16;SNRPD2;RPS19;RPL18A;RPL36AL;RPL36;RPL35;RPLP2;RPL38;RPL37;RPS11;RPS10;RPL39;RPS13;RPS12;RPS9;RPL21;RPS7;RPS8;RPL23;RPS5;RPL22;RPS6;RPL13A;RPSA;RPS3A;HNRNPH1;RPL37A;PSME1;RPL27;RPL26;PABPC1;RPL29;RPL28;UBA52;SF3B5;SET;RPL12;RPL11;TSR3;RPL36A;RPS4Y1;RPS15A;UBB;UBC;RPL14…	Th1	Down	Case vs Control
Reactome_2022	Metabolism R-HSA-1430728	126/2049	1.0334913281997224e-35	2.170331789219417e-34	0	0	4.715764240325711	379.8903454137578	RPL4;RPL5;RPL30;NDUFA13;RPL3;RPL32;NDUFA11;RPL31;RPL34;RPL8;COX6A1;RPL10A;RPL9;RPL6;RPL7;RPS15;RPS14;RPS17;RPS16;RPS19;RPL18A;RPL36AL;RPL36;RPL35;RPL38;RPL37;RPS11;RPS10;RPL39;RPS13;RPS12;RPS9;RPL21;RPS7;TSTD1;RPS8;RPL23;RPS5;RPL22;RPS6;RPSA;COX6B1;PSME1;RPL27;RPL26;RPL29;AURKAIP1;RPL28;UBA52;UQCRB;NDUFB11;ATP5MC2;RPS4Y1;OAZ1;UQCRH;UBB;UBC;COX14;ATP5MG;ATP5ME;RPL41;RPS25;RPS28;RPS27;RPS29;UQCRQ;R…	Th1	Down	Case vs Control
Reactome_2022	Metalloprotease DUBs R-HSA-5689901	4/31	0.0024912348212802	0.0099876044206927	0	0	7.890901771336554	47.305772886652	UBB;UBC;RPS27A;UBA52	Th1	Down	Case vs Control
Reactome_2022	Metallothioneins Bind Metals R-HSA-5661231	45699	0.0169834297587694	0.0426560561383047	0	0	11.783183183183183	48.02256491307773	MT2A;MT1X	Th1	Down	Case vs Control
Reactome_2022	Mitochondrial Biogenesis R-HSA-1592230	8/89	0.0002528471140887	0.0016337813525737	0	0	5.303757970424637	43.92957162100996	ATP5PF;ATP5MC2;ATP5PO;MICOS10;ATP5MG;ATP5F1D;ATP5F1E;ATP5ME	Th1	Down	Case vs Control
Reactome_2022	Mitochondrial Protein Import R-HSA-1268020	5/65	0.0071866105658313	0.0210584402626685	0	0	4.443233424159855	21.929736867922013	TIMM13;TOMM7;TOMM5;SLC25A6;TOMM6	Th1	Down	Case vs Control
Reactome_2022	Mitophagy R-HSA-5205647	45866	6.154131435316956e-07	8.778345971886073e-06	0	0	17.90593607305936	256.0722907115188	UBB;UBC;TOMM7;RPS27A;UBA52;TOMM5;TOMM6	Th1	Down	Case vs Control
Reactome_2022	Modulation By Mtb Of Host Immune System R-HSA-9637628	45784	4.414018009070725e-08	6.810199213994832e-07	0	0	133.69209809264305	2264.195383239447	UBB;UBC;RPS27A;B2M;UBA52	Th1	Down	Case vs Control
Reactome_2022	mRNA Activation Upon Binding Of Cap-Binding Complex And eIFs, Subsequent Binding To 43S R-HSA-72662	35/58	3.202845233048212e-46	7.5667218630764e-45	0	0	88.527286801703	9273.664838890212	EIF4A1;RPS4Y1;RPS15;RPS4X;RPS14;RPS17;RPS16;RPS15A;RPS19;RPS3;RPS2;RPS11;RPS27A;RPS10;RPS13;RPS12;RPS9;RPS7;RPS8;RPS5;RPS6;RPS3A;RPSA;RPS25;RPS28;RPS27;EIF3K;RPS29;RPS20;PABPC1;EIF3F;FAU;RPS21;RPS24;RPS23	Th1	Down	Case vs Control
Reactome_2022	mRNA Splicing - Minor Pathway R-HSA-72165	4/49	0.0129208249773073	0.0342982926168239	0	0	4.730193236714976	20.5712079886198	SF3B5;SNRPD2;POLR2I;POLR2L	Th1	Down	Case vs Control
Reactome_2022	MyD88 Cascade Initiated On Plasma Membrane R-HSA-975871	7/96	0.0021025476762731	0.0089666840021557	0	0	4.210343235339387	25.95510502496701	NFKBIA;JUN;UBB;UBC;FOS;RPS27A;UBA52	Th1	Down	Case vs Control
Reactome_2022	MyD88 Dependent Cascade Initiated On Endosome R-HSA-975155	7/102	0.0029642024937485	0.0113753151536745	0	0	3.943215573179524	22.954038514233456	NFKBIA;JUN;UBB;UBC;FOS;RPS27A;UBA52	Th1	Down	Case vs Control
Reactome_2022	MyD88:MAL(TIRAP) Cascade Initiated On Plasma Membrane R-HSA-166058	7/112	0.0049706492422341	0.0159229272335974	0	0	3.5658447488584475	18.913970887025734	NFKBIA;JUN;UBB;UBC;FOS;RPS27A;UBA52	Th1	Down	Case vs Control
Reactome_2022	MyD88-independent TLR4 Cascade R-HSA-166166	7/107	0.0038695036485569	0.013562450516888	0	0	3.745095890410959	20.802618376802265	NFKBIA;JUN;UBB;UBC;FOS;RPS27A;UBA52	Th1	Down	Case vs Control
Reactome_2022	Myoclonic Epilepsy Of Lafora R-HSA-3785653	45755	7.771061551285284e-06	9.038342358110268e-05	0	0	53.32608695652174	627.386947285019	UBB;UBC;RPS27A;UBA52	Th1	Down	Case vs Control
Reactome_2022	Nef Mediated Downregulation Of MHC Class I Complex Cell Surface Expression R-HSA-164940	45698	0.0140668978860155	0.0369256069507907	0	0	13.256756756756756	56.52589489285506	HLA-A;B2M	Th1	Down	Case vs Control
Reactome_2022	Negative Regulation Of FGFR1 Signaling R-HSA-5654726	4/33	0.0031467149451369	0.0116613553849193	0	0	7.345952023988006	42.32294040604617	UBB;UBC;RPS27A;UBA52	Th1	Down	Case vs Control
Reactome_2022	Negative Regulation Of FGFR2 Signaling R-HSA-5654727	4/34	0.0035147036043232	0.0125450803519368	0	0	7.100724637681159	40.1247753532889	UBB;UBC;RPS27A;UBA52	Th1	Down	Case vs Control
Reactome_2022	Negative Regulation Of FGFR3 Signaling R-HSA-5654732	45776	0.0019362010733388	0.008364388636824	0	0	8.52304347826087	53.24368644116466	UBB;UBC;RPS27A;UBA52	Th1	Down	Case vs Control
Reactome_2022	Negative Regulation Of FGFR4 Signaling R-HSA-5654733	4/31	0.0024912348212802	0.0099876044206927	0	0	7.890901771336554	47.305772886652	UBB;UBC;RPS27A;UBA52	Th1	Down	Case vs Control
Reactome_2022	Negative Regulation Of FLT3 R-HSA-9706369	45762	0.0001366540479814	0.00103310460274	0	0	19.384387351778656	172.4834033972014	UBB;UBC;RPS27A;UBA52	Th1	Down	Case vs Control
Reactome_2022	Negative Regulation Of MAPK Pathway R-HSA-5675221	5/41	0.0009365938020834	0.0046583218050991	0	0	7.414471692400848	51.70304538885114	DUSP2;UBB;UBC;RPS27A;UBA52	Th1	Down	Case vs Control
Reactome_2022	Negative Regulation Of MET Activity R-HSA-6807004	45768	0.0005485564968927	0.0029411965365315	0	0	12.539002557544755	94.14559330624552	UBB;UBC;RPS27A;UBA52	Th1	Down	Case vs Control
Reactome_2022	Negative Regulation Of NOTCH4 Signaling R-HSA-9604323	5/53	0.0029908780097217	0.0114197160371192	0	0	5.557447774750227	32.30093285617958	UBB;UBC;PSME1;RPS27A;UBA52	Th1	Down	Case vs Control
Reactome_2022	Negative Regulators Of DDX58/IFIH1 Signaling R-HSA-936440	4/35	0.0039108653606899	0.013562450516888	0	0	6.871318373071529	38.09456576381094	UBB;UBC;RPS27A;UBA52	Th1	Down	Case vs Control
Reactome_2022	Nervous System Development R-HSA-9675108	86/545	4.0027620180448495e-55	1.0807457448721092e-53	0	0	12.557962734433325	1572.9500772240506	RPL4;RPL5;RPL30;RPL3;RPL32;RPL31;RPL34;RPLP1;RPLP0;RPL8;RPL10A;RPL9;RPL6;RPL7;ACTG1;RPS15;RPS4X;RPS14;RPL7A;RPS17;RPS16;RPS19;RPL18A;RPL36AL;RPL36;RPL35;RPLP2;RPL38;ELOB;RPL37;RPS11;RPS10;RPL39;RPS13;RPS12;RPS9;RPL21;RPS7;RPS8;RPL23;RPS5;RPL22;RPS6;RPL13A;RPSA;RPS3A;RPL37A;PSME1;RPL27;RPL26;PABPC1;RPL29;PFN1;RPL28;UBA52;RPL12;RPL11;RPL36A;CXCR4;RPS4Y1;MYL12A;CDC42;RPS15A;UBB;UBC;RPL14;RPS3;RPL15;…	Th1	Down	Case vs Control
Reactome_2022	Neutrophil Degranulation R-HSA-6798695	20/468	0.0005230001217326	0.0028651311016659	0	0	2.432528409090909	18.38001161179521	GSTP1;HLA-B;NME2;HLA-C;NDUFC2;CYBA;HLA-A;A1BG;EEF2;SRP14;APRT;EEF1A1;FGR;PRDX5;FTH1;B2M;CTSD;PPIA;ATP6V0C;FTL	Th1	Down	Case vs Control
Reactome_2022	NF-kB Is Activated And Signals Survival R-HSA-209560	45790	2.466760461922528e-06	3.3906743803880565e-05	0	0	33.41280653950954	431.4463668400096	NFKBIA;UBB;UBC;RPS27A;UBA52	Th1	Down	Case vs Control
Reactome_2022	NGF-stimulated Transcription R-HSA-9031628	4/39	0.0057965236013172	0.0178137066772188	0	0	6.084782608695652	31.339654086249222	EGR1;JUND;FOSB;FOS	Th1	Down	Case vs Control
Reactome_2022	N-glycan Trimming In ER And Calnexin/Calreticulin Cycle R-HSA-532668	4/35	0.0039108653606899	0.013562450516888	0	0	6.871318373071529	38.09456576381094	UBB;UBC;RPS27A;UBA52	Th1	Down	Case vs Control
Reactome_2022	NIK To Noncanonical NF-kB Signaling R-HSA-5676590	5/58	0.0044289504267969	0.0148812734340379	0	0	5.031874967867976	27.27071257632768	UBB;UBC;PSME1;RPS27A;UBA52	Th1	Down	Case vs Control
Reactome_2022	Nonsense Mediated Decay (NMD) Enhanced By Exon Junction Complex (EJC) R-HSA-975957	77/112	1.0494135630485574e-108	6.102743489728534e-107	0	0	146.1172881355932	36329.28140938161	RPL4;RPL5;RPL30;RPL3;RPL32;RPL31;RPL34;RPLP1;RPLP0;RPL10A;RPL8;RPL9;RPL6;RPL7;RPS15;RPS4X;RPS14;RPL7A;RPS17;RPS16;RPL18A;RPS19;RPL36AL;RPL36;RPL35;RPLP2;RPL38;RPL37;RPS11;RPL39;RPS10;RPS13;RPS12;RPS9;RPL21;RPS7;RPS8;RPL23;RPS5;RPL22;RPS6;RPL13A;RPSA;RPS3A;RPL37A;RPL27;RPL26;PABPC1;RPL29;RPL28;UBA52;RPL12;RPL11;RPL36A;RPS4Y1;RPS15A;RPL14;RPS3;RPL15;RPS2;RPL18;RPS27A;RPL19;RPL41;RPL35A;RPL23A;RPS25…	Th1	Down	Case vs Control
Reactome_2022	Nonsense Mediated Decay (NMD) Independent Of Exon Junction Complex (EJC) R-HSA-975956	77/92	6.96605793040641e-121	1.7554465984624158e-118	0	0	341.2883615819209	94424.8471491637	RPL4;RPL5;RPL30;RPL3;RPL32;RPL31;RPL34;RPLP1;RPLP0;RPL10A;RPL8;RPL9;RPL6;RPL7;RPS15;RPS4X;RPL7A;RPS14;RPS17;RPS16;RPL18A;RPS19;RPL36AL;RPL36;RPL35;RPLP2;RPL38;RPL37;RPS11;RPL39;RPS10;RPS13;RPS12;RPS9;RPL21;RPS7;RPS8;RPL23;RPS5;RPL22;RPS6;RPL13A;RPS3A;RPSA;RPL37A;RPL27;PABPC1;RPL26;RPL29;RPL28;UBA52;RPL12;RPL11;RPL36A;RPS4Y1;RPS15A;RPL14;RPS3;RPL15;RPS2;RPL18;RPS27A;RPL19;RPL41;RPL35A;RPL23A;RPS25…	Th1	Down	Case vs Control
Reactome_2022	NOTCH1 Intracellular Domain Regulates Transcription R-HSA-2122947	4/48	0.012038405049505	0.032620194327691	0	0	4.83794466403162	21.382038190789647	UBB;UBC;RPS27A;UBA52	Th1	Down	Case vs Control
Reactome_2022	NOTCH2 Activation And Transmission Of Signal To Nucleus R-HSA-2979096	45768	0.0005485564968927	0.0029411965365315	0	0	12.539002557544755	94.14559330624552	UBB;UBC;RPS27A;UBA52	Th1	Down	Case vs Control
Reactome_2022	NOTCH3 Activation And Transmission Of Signal To Nucleus R-HSA-9013507	45772	0.0010933803118394	0.0052649395907681	0	0	10.148550724637682	69.19770210023988	UBB;UBC;RPS27A;UBA52	Th1	Down	Case vs Control
Reactome_2022	NRIF Signals Cell Death From Nucleus R-HSA-205043	45763	0.0001795406560496	0.0012685302427434	0	0	17.768115942028984	153.25193458506988	UBB;UBC;RPS27A;UBA52	Th1	Down	Case vs Control
Reactome_2022	Nuclear Events Mediated By NFE2L2 R-HSA-9759194	5/78	0.0151235426530393	0.0392900283357311	0	0	3.64954648949274	15.297083720788024	UBB;UBC;PSME1;RPS27A;UBA52	Th1	Down	Case vs Control
Reactome_2022	Nucleotide Excision Repair R-HSA-5696398	6/108	0.015584906592872	0.040212250458059	0	0	3.1382192221150755	13.059549785495074	UBB;UBC;POLR2I;RPS27A;UBA52;POLR2L	Th1	Down	Case vs Control
Reactome_2022	Oncogene Induced Senescence R-HSA-2559585	4/33	0.0031467149451369	0.0116613553849193	0	0	7.345952023988006	42.32294040604617	UBB;UBC;RPS27A;UBA52	Th1	Down	Case vs Control
Reactome_2022	Orc1 Removal From Chromatin R-HSA-68949	5/69	0.0092092920614025	0.0258818765740533	0	0	4.164679836512262	19.522112891139475	UBB;UBC;PSME1;RPS27A;UBA52	Th1	Down	Case vs Control
Reactome_2022	Ovarian Tumor Domain Proteases R-HSA-5689896	4/39	0.0057965236013172	0.0178137066772188	0	0	6.084782608695652	31.339654086249222	UBB;UBC;RPS27A;UBA52	Th1	Down	Case vs Control
Reactome_2022	Oxidative Stress Induced Senescence R-HSA-2559580	6/93	0.007809848712422	0.0226216307532225	0	0	3.682117957414736	17.866997558039046	JUN;UBB;UBC;FOS;RPS27A;UBA52	Th1	Down	Case vs Control
Reactome_2022	Oxygen-dependent Proline Hydroxylation Of Hypoxia-inducible Factor Alpha R-HSA-1234176	6/64	0.0012019332649356	0.0056791346768208	0	0	5.531373657433578	37.191982754072505	UBB;UBC;PSME1;ELOB;RPS27A;UBA52	Th1	Down	Case vs Control
Reactome_2022	p53-Dependent G1 DNA Damage Response R-HSA-69563	5/65	0.0071866105658313	0.0210584402626685	0	0	4.443233424159855	21.929736867922013	UBB;UBC;PSME1;RPS27A;UBA52	Th1	Down	Case vs Control
Reactome_2022	P75 NTR Receptor-Mediated Signaling R-HSA-193704	6/95	0.0086356363847035	0.0244514648196101	0	0	3.5990053416835512	17.101961863574648	NFKBIA;LINGO1;UBB;UBC;RPS27A;UBA52	Th1	Down	Case vs Control
Reactome_2022	p75NTR Recruits Signaling Complexes R-HSA-209543	45760	7.372318692022584e-05	0.0006333491967237	0	0	23.694444444444443	225.4572165615904	UBB;UBC;RPS27A;UBA52	Th1	Down	Case vs Control
Reactome_2022	p75NTR Signals Via NF-kB R-HSA-193639	45793	7.99519125889873e-06	9.158128169284e-05	0	0	24.29650730740649	285.160095457119	NFKBIA;UBB;UBC;RPS27A;UBA52	Th1	Down	Case vs Control
Reactome_2022	Pausing And Recovery Of Tat-mediated HIV Elongation R-HSA-167238	45747	0.019519844582851	0.0482254983811613	0	0	5.691056910569106	22.40184196732599	ELOB;POLR2I;POLR2L	Th1	Down	Case vs Control
Reactome_2022	PCP/CE Pathway R-HSA-4086400	6/88	0.0059959319980708	0.0181717735983561	0	0	3.907636945221911	19.99410451544689	UBB;UBC;PSME1;PFN1;RPS27A;UBA52	Th1	Down	Case vs Control
Reactome_2022	Peptide Chain Elongation R-HSA-156902	78/86	9.218953946751944e-129	3.4847645918722345e-126	0	0	650.6632653061224	191823.47873724348	RPL4;RPL5;RPL30;RPL3;RPL32;RPL31;RPL34;RPLP1;RPLP0;RPL10A;RPL8;RPL9;RPL6;RPL7;RPS15;RPS4X;RPL7A;RPS14;RPS17;RPS16;RPL18A;RPS19;RPL36AL;RPL36;RPL35;RPLP2;RPL38;RPL37;RPS11;RPL39;RPS10;RPS13;RPS12;RPS9;RPL21;RPS7;RPS8;RPL23;RPS5;RPL22;RPS6;RPL13A;RPS3A;RPSA;EEF1A1;RPL37A;RPL27;RPL26;RPL29;RPL28;UBA52;RPL12;RPL11;RPL36A;RPS4Y1;RPS15A;RPL14;RPS3;RPL15;RPS2;RPL18;RPS27A;RPL19;RPL41;RPL35A;RPL23A;EEF2;…	Th1	Down	Case vs Control
Reactome_2022	Pexophagy R-HSA-9664873	45758	3.504572557299155e-05	0.0003270934386812	0	0	30.467391304347824	312.5606076352331	UBB;UBC;RPS27A;UBA52	Th1	Down	Case vs Control
Reactome_2022	PINK1-PRKN Mediated Mitophagy R-HSA-5205685	45860	9.759422302989049e-08	1.475624652211944e-06	0	0	25.07598173515981	404.7877195621445	UBB;UBC;TOMM7;RPS27A;UBA52;TOMM5;TOMM6	Th1	Down	Case vs Control
Reactome_2022	Plasma Lipoprotein Clearance R-HSA-8964043	4/35	0.0039108653606899	0.013562450516888	0	0	6.871318373071529	38.09456576381094	UBB;UBC;RPS27A;UBA52	Th1	Down	Case vs Control
Reactome_2022	Prevention Of Phagosomal-Lysosomal Fusion R-HSA-9636383	45756	1.3782533370152643e-05	0.0001427341812032	0	0	42.65869565217391	477.4407487268461	UBB;UBC;RPS27A;UBA52	Th1	Down	Case vs Control
Reactome_2022	Protein Localization R-HSA-9609507	11/164	0.0002585073169358	0.0016561994203686	0	0	3.878568971448229	32.03925471391413	FIS1;UBB;SEC61G;UBC;TIMM13;TOMM7;RPS27A;UBA52;TOMM5;SLC25A6;TOMM6	Th1	Down	Case vs Control
Reactome_2022	Protein Methylation R-HSA-8876725	45764	0.0002313522749863	0.0015478081406165	0	0	16.400501672240804	137.2979315335686	EEF1A1;ETFB;RPS2;EEF2	Th1	Down	Case vs Control
Reactome_2022	Protein Ubiquitination R-HSA-8852135	6/76	0.0029103446638093	0.0112256151318362	0	0	4.580327868852459	26.74675022231505	UBB;UBC;HLA-B;HLA-A;RPS27A;UBA52	Th1	Down	Case vs Control
Reactome_2022	PTEN Regulation R-HSA-6807070	8/139	0.0045337493473468	0.0151659933920097	0	0	3.271034309202248	17.6511750025562	EGR1;JUN;UBB;UBC;PSME1;MAF1;RPS27A;UBA52	Th1	Down	Case vs Control
Reactome_2022	PTK6 Regulates RTKs And Their Effectors AKT1 And DOK1 R-HSA-8849469	45756	1.3782533370152643e-05	0.0001427341812032	0	0	42.65869565217391	477.4407487268461	UBB;UBC;RPS27A;UBA52	Th1	Down	Case vs Control
Reactome_2022	Recognition Of DNA Damage By PCNA-containing Replication Complex R-HSA-110314	45777	0.0022016865944644	0.0091959948365476	0	0	8.194816053511706	50.140240803279134	UBB;UBC;RPS27A;UBA52	Th1	Down	Case vs Control
Reactome_2022	Regulated Necrosis R-HSA-5218859	5/57	0.0041085463159047	0.0141184591582908	0	0	5.12890379375393	28.18171590917742	UBB;UBC;GZMB;RPS27A;UBA52	Th1	Down	Case vs Control
Reactome_2022	Regulation Of Activated PAK-2p34 By Proteasome Mediated Degradation R-HSA-211733	5/49	0.0021112033761689	0.0089666840021557	0	0	6.063908843200396	37.35669328953959	UBB;UBC;PSME1;RPS27A;UBA52	Th1	Down	Case vs Control
Reactome_2022	Regulation Of APC/C Activators Between G1/S And Early Anaphase R-HSA-176408	5/80	0.0167164298895645	0.0422662909582301	0	0	3.5518619436875567	14.53195730995729	UBB;UBC;PSME1;RPS27A;UBA52	Th1	Down	Case vs Control
Reactome_2022	Regulation Of Apoptosis R-HSA-169911	5/52	0.0027499173315527	0.010827799492989	0	0	5.675981216302394	33.46663206690999	UBB;UBC;PSME1;RPS27A;UBA52	Th1	Down	Case vs Control
Reactome_2022	Regulation Of BACH1 Activity R-HSA-9708530	45758	3.504572557299155e-05	0.0003270934386812	0	0	30.467391304347824	312.5606076352331	UBB;UBC;RPS27A;UBA52	Th1	Down	Case vs Control
Reactome_2022	Regulation Of Expression Of SLITs And ROBOs R-HSA-9010553	81/167	1.936946404807736e-96	8.613714600203815e-95	0	0	63.25029968832414	13939.547352872052	RPL4;RPL5;RPL30;RPL3;RPL32;RPL31;RPL34;RPLP1;RPLP0;RPL10A;RPL8;RPL9;RPL6;RPL7;RPS15;RPS4X;RPS14;RPL7A;RPS17;RPS16;RPL18A;RPS19;RPL36AL;RPL36;RPL35;RPLP2;RPL38;ELOB;RPL37;RPS11;RPL39;RPS10;RPS13;RPS12;RPS9;RPL21;RPS7;RPS8;RPL23;RPS5;RPL22;RPS6;RPL13A;RPSA;RPS3A;RPL37A;PSME1;RPL27;RPL26;PABPC1;RPL29;RPL28;UBA52;RPL12;RPL11;RPL36A;RPS4Y1;RPS15A;UBB;UBC;RPL14;RPS3;RPL15;RPS2;RPL18;RPS27A;RPL19;RPL41;…	Th1	Down	Case vs Control
Reactome_2022	Regulation Of FZD By Ubiquitination R-HSA-4641263	45767	0.0004506402975269	0.0025424183950026	0	0	13.32336956521739	102.65444545849276	UBB;UBC;RPS27A;UBA52	Th1	Down	Case vs Control
Reactome_2022	Regulation Of Innate Immune Responses To Cytosolic DNA R-HSA-3134975	45762	0.0001366540479814	0.00103310460274	0	0	19.384387351778656	172.4834033972014	UBB;UBC;RPS27A;UBA52	Th1	Down	Case vs Control
Reactome_2022	Regulation Of mRNA Stability By Proteins That Bind AU-rich Elements R-HSA-450531	8/88	0.0002338475577729	0.0015507785410209	0	0	5.37032967032967	44.90047312173412	ZFP36;SET;UBB;UBC;PSME1;PABPC1;RPS27A;UBA52	Th1	Down	Case vs Control
Reactome_2022	Regulation Of Necroptotic Cell Death R-HSA-5675482	45776	0.0019362010733388	0.008364388636824	0	0	8.52304347826087	53.24368644116466	UBB;UBC;RPS27A;UBA52	Th1	Down	Case vs Control
Reactome_2022	Regulation Of NF-kappa B Signaling R-HSA-9758274	45765	0.0002931078819298	0.0018163078585163	0	0	15.228260869565217	123.88144256980868	UBB;UBC;RPS27A;UBA52	Th1	Down	Case vs Control
Reactome_2022	Regulation Of PTEN Localization R-HSA-8948747	45756	1.3782533370152643e-05	0.0001427341812032	0	0	42.65869565217391	477.4407487268461	UBB;UBC;RPS27A;UBA52	Th1	Down	Case vs Control
Reactome_2022	Regulation Of PTEN Stability And Activity R-HSA-8948751	5/67	0.0081545187712444	0.0233515764812907	0	0	4.299463830535291	20.676908599055167	UBB;UBC;PSME1;RPS27A;UBA52	Th1	Down	Case vs Control
Reactome_2022	Regulation Of RAS By GAPs R-HSA-5658442	5/65	0.0071866105658313	0.0210584402626685	0	0	4.443233424159855	21.929736867922013	UBB;UBC;PSME1;RPS27A;UBA52	Th1	Down	Case vs Control
Reactome_2022	Regulation Of RUNX2 Expression And Activity R-HSA-8939902	5/72	0.0109621071669134	0.0302458139349876	0	0	3.977591606002684	17.952106979090736	UBB;UBC;PSME1;RPS27A;UBA52	Th1	Down	Case vs Control
Reactome_2022	Regulation Of RUNX3 Expression And Activity R-HSA-8941858	6/54	0.0004836959254785	0.0026832882510476	0	0	6.687158469945355	51.05012954703848	UBB;UBC;PSME1;RPS27A;RUNX3;UBA52	Th1	Down	Case vs Control
Reactome_2022	Regulation Of TNFR1 Signaling R-HSA-5357905	5/35	0.0004444607068835	0.0025264082286012	0	0	8.900090826521344	68.69667631591048	UBB;UBC;RACK1;RPS27A;UBA52	Th1	Down	Case vs Control
Reactome_2022	Regulation Of TP53 Activity Thru Methylation R-HSA-6804760	45766	0.0003658499275262	0.0021778153166127	0	0	14.21231884057971	112.4661627920202	UBB;UBC;RPS27A;UBA52	Th1	Down	Case vs Control
Reactome_2022	Regulation Of TP53 Degradation R-HSA-6804757	4/36	0.0043361807370366	0.0147002360412541	0	0	6.65625	36.21506762156717	UBB;UBC;RPS27A;UBA52	Th1	Down	Case vs Control
Reactome_2022	Regulation Of TP53 Expression And Degradation R-HSA-6806003	4/37	0.0047916087045485	0.0154805819685414	0	0	6.454216073781291	34.47125213216749	UBB;UBC;RPS27A;UBA52	Th1	Down	Case vs Control
Reactome_2022	Respiratory Electron Transport R-HSA-611105	25/90	9.434553364197461e-23	1.6587261263565768e-21	0	0	21.68366215916648	1099.6886242188002	COX7B;NDUFA13;NDUFB7;NDUFA11;UQCRB;NDUFB11;COX4I1;NDUFB2;NDUFB1;UQCR11;ETFB;UQCR10;COX6A1;COX7C;UQCRH;COX14;COX8A;NDUFA3;NDUFC2;COX6C;COX6B1;NDUFS7;UQCRQ;NDUFS5;NDUFAB1	Th1	Down	Case vs Control
Reactome_2022	Respiratory Electron Transport, ATP Synthesis By Chemiosmotic Coupling, Heat Production By Uncoupling Proteins R-HSA-163200	32/112	3.016578400911199e-29	6.001403344970701e-28	0	0	22.997647058823528	1510.2749035802085	NDUFA13;COX7B;NDUFB7;NDUFA11;UQCRB;NDUFB11;COX4I1;ATP5MC2;NDUFB2;NDUFB1;UQCR11;ETFB;UQCR10;COX6A1;COX7C;UQCRH;COX14;ATP5MG;ATP5ME;COX8A;ATP5PF;NDUFA3;NDUFC2;COX6C;ATP5F1D;ATP5F1E;COX6B1;NDUFS7;UQCRQ;NDUFS5;NDUFAB1;ATP5PO	Th1	Down	Case vs Control
Reactome_2022	Response Of EIF2AK4 (GCN2) To Amino Acid Deficiency R-HSA-9633012	77/98	1.2400669930582662e-116	9.374906467520491e-115	0	0	243.70282485875703	65040.55661331039	RPL4;RPL5;RPL30;RPL3;RPL32;RPL31;RPL34;RPLP1;RPLP0;RPL10A;RPL8;RPL9;RPL6;RPL7;RPS15;RPS4X;RPS14;RPL7A;RPS17;RPS16;RPL18A;RPS19;RPL36AL;RPL36;RPL35;RPLP2;RPL38;RPL37;RPS11;RPL39;RPS10;RPS13;RPS12;RPS9;RPL21;RPS7;RPS8;RPL23;RPS5;RPL22;RPS6;RPL13A;RPSA;RPS3A;DDIT3;RPL37A;RPL27;RPL26;RPL29;RPL28;UBA52;RPL12;RPL11;RPL36A;RPS4Y1;RPS15A;RPL14;RPS3;RPL15;RPS2;RPL18;RPS27A;RPL19;RPL41;RPL35A;RPL23A;RPS25;…	Th1	Down	Case vs Control
Reactome_2022	Response Of Mtb To Phagocytosis R-HSA-9637690	45769	0.0006606880475363	0.0034686122495659	0	0	11.841787439613526	86.70827667499188	UBB;UBC;RPS27A;UBA52	Th1	Down	Case vs Control
Reactome_2022	Ribosomal Scanning And Start Codon Recognition R-HSA-72702	34/57	1.141180720858235e-44	2.464950357053787e-43	0	0	85.74350398765114	8675.671837884822	EIF4A1;RPS4Y1;RPS15;RPS4X;RPS14;RPS17;RPS16;RPS15A;RPS19;RPS3;RPS2;RPS11;RPS27A;RPS10;RPS13;RPS12;RPS9;RPS7;RPS8;RPS5;RPS6;RPS3A;RPSA;RPS25;RPS28;RPS27;EIF3K;RPS29;RPS20;EIF3F;FAU;RPS21;RPS24;RPS23	Th1	Down	Case vs Control
Reactome_2022	RIPK1-mediated Regulated Necrosis R-HSA-5213460	4/31	0.0024912348212802	0.0099876044206927	0	0	7.890901771336554	47.305772886652	UBB;UBC;RPS27A;UBA52	Th1	Down	Case vs Control
Reactome_2022	Role Of GTSE1 In G2/M Progression After G2 Checkpoint R-HSA-8852276	5/59	0.004766754987249	0.0154805819685414	0	0	4.93843980220002	26.4013411816278	UBB;UBC;PSME1;RPS27A;UBA52	Th1	Down	Case vs Control
Reactome_2022	rRNA Modification In Nucleus And Cytosol R-HSA-6790901	7/60	0.0001204295335712	0.000978975563224	0	0	7.0832256397001805	63.92218558938606	FBL;RPS14;RPS9;RPS7;RPS6;TSR3;RPS2	Th1	Down	Case vs Control
Reactome_2022	rRNA Processing In Nucleus And Cytosol R-HSA-8868773	78/189	9.96388622452493e-86	3.4239536298822034e-84	0	0	46.648464791321935	9130.19383951071	RPL4;RPL5;RPL30;RPL3;RPL32;RPL31;RPL34;RPLP1;RPLP0;RPL10A;RPL8;RPL9;RPL6;RPL7;RPS15;RPS4X;FBL;RPS14;RPL7A;RPS17;RPS16;RPL18A;RPS19;RPL36AL;RPL36;RPL35;RPLP2;RPL38;RPL37;RPS11;RPL39;RPS10;RPS13;RPS12;RPS9;RPL21;RPS7;RPS8;RPL23;RPS5;RPL22;RPS6;RPL13A;RPSA;RPS3A;RPL37A;RPL27;RPL26;RPL29;RPL28;UBA52;RPL12;RPL11;TSR3;RPL36A;RPS4Y1;RPS15A;RPL14;RPS3;RPL15;RPS2;RPL18;RPS27A;RPL19;RPL41;RPL35A;RPL23A;RPS…	Th1	Down	Case vs Control
Reactome_2022	rRNA Processing R-HSA-72312	78/199	1.450486886505658e-83	4.7676873312968587e-82	0	0	42.77129364142351	8158.310467710163	RPL4;RPL5;RPL30;RPL3;RPL32;RPL31;RPL34;RPLP1;RPLP0;RPL8;RPL10A;RPL9;RPL6;RPL7;RPS15;RPS4X;RPS14;FBL;RPL7A;RPS17;RPS16;RPL18A;RPS19;RPL36AL;RPL36;RPL35;RPLP2;RPL38;RPL37;RPS11;RPL39;RPS10;RPS13;RPS12;RPS9;RPL21;RPS7;RPS8;RPL23;RPS5;RPL22;RPS6;RPL13A;RPSA;RPS3A;RPL37A;RPL27;RPL26;RPL29;RPL28;UBA52;RPL12;RPL11;TSR3;RPL36A;RPS4Y1;RPS15A;RPL14;RPS3;RPL15;RPS2;RPL18;RPS27A;RPL19;RPL41;RPL35A;RPL23A;RPS…	Th1	Down	Case vs Control
Reactome_2022	SARS-CoV Infections R-HSA-9679506	39/369	1.4638128576246825e-18	2.4592056008094668e-17	0	0	6.848867048867048	281.2520614175785	RPS4Y1;RPS15;RPS4X;RPS14;RPS17;RPS16;RPS15A;RPS19;SNRPD2;UBB;UBC;RPS3;RPS2;RPS11;RPS27A;B2M;RPS10;RPS13;RPS12;RPS9;RPS7;RPS8;RPS5;RPS6;HLA-B;HLA-C;RPSA;RPS3A;HLA-A;RPS25;RPS28;RPS27;RPS29;RPS20;FAU;UBA52;RPS21;RPS24;RPS23	Th1	Down	Case vs Control
Reactome_2022	SARS-CoV-1 Infection R-HSA-9678108	4/52	0.015811622438495	0.0405206324186517	0	0	4.433876811594203	18.38733152963476	UBB;UBC;RPS27A;UBA52	Th1	Down	Case vs Control
Reactome_2022	SARS-CoV-2 Infection R-HSA-9694516	39/283	1.0038589472095568e-22	1.7248121911146022e-21	0	0	9.304090976222124	471.28031118780393	RPS4Y1;RPS15;RPS4X;RPS14;RPS17;RPS16;RPS15A;RPS19;SNRPD2;UBB;UBC;RPS3;RPS2;RPS11;RPS27A;B2M;RPS10;RPS13;RPS12;RPS9;RPS7;RPS8;RPS5;RPS6;HLA-B;HLA-C;RPSA;RPS3A;HLA-A;RPS25;RPS28;RPS27;RPS29;RPS20;FAU;UBA52;RPS21;RPS24;RPS23	Th1	Down	Case vs Control
Reactome_2022	SARS-CoV-2 Modulates Host Translation Machinery R-HSA-9754678	32/47	6.374157121211347e-45	1.4173125834222878e-43	0	0	123.06196078431373	12523.286892246895	RPS4Y1;RPS15;RPS4X;RPS14;RPS17;RPS15A;RPS16;RPS19;SNRPD2;RPS3;RPS2;RPS11;RPS27A;RPS10;RPS13;RPS12;RPS9;RPS7;RPS8;RPS5;RPS6;RPS3A;RPSA;RPS25;RPS28;RPS27;RPS29;RPS20;FAU;RPS21;RPS24;RPS23	Th1	Down	Case vs Control
Reactome_2022	SARS-CoV-2-host Interactions R-HSA-9705683	36/196	1.8478247194379048e-25	3.407208507061112e-24	0	0	13.036607142857145	742.4428360803784	RPS4Y1;RPS15;RPS4X;RPS14;RPS17;RPS16;RPS15A;RPS19;SNRPD2;RPS3;RPS2;RPS11;RPS27A;B2M;RPS10;RPS13;RPS12;RPS9;RPS7;RPS8;RPS5;RPS6;HLA-B;HLA-C;RPSA;RPS3A;HLA-A;RPS25;RPS28;RPS27;RPS29;RPS20;FAU;RPS21;RPS24;RPS23	Th1	Down	Case vs Control
Reactome_2022	SCF(Skp2)-mediated Degradation Of P27/P21 R-HSA-187577	5/59	0.004766754987249	0.0154805819685414	0	0	4.93843980220002	26.4013411816278	UBB;UBC;PSME1;RPS27A;UBA52	Th1	Down	Case vs Control
Reactome_2022	SCF-beta-TrCP Mediated Degradation Of Emi1 R-HSA-174113	5/54	0.0032467137581028	0.011800555774643	0	0	5.44375243285325	31.19331084411944	UBB;UBC;PSME1;RPS27A;UBA52	Th1	Down	Case vs Control
Reactome_2022	Selective Autophagy R-HSA-9663891	7/61	0.0001338947397465	0.00103310460274	0	0	6.95169964485033	61.99843151612096	UBB;UBC;TOMM7;RPS27A;UBA52;TOMM5;TOMM6	Th1	Down	Case vs Control
Reactome_2022	Selenoamino Acid Metabolism R-HSA-2408522	76/114	1.3241824365473196e-105	7.150585157355525e-104	0	0	132.36486486486487	31964.87586677677	RPL4;RPL5;RPL30;RPL3;RPL32;RPL31;RPL34;RPLP1;RPLP0;RPL10A;RPL8;RPL9;RPL6;RPL7;RPS15;RPS4X;RPS14;RPL7A;RPS17;RPS16;RPL18A;RPS19;RPL36AL;RPL36;RPL35;RPLP2;RPL38;RPL37;RPS11;RPL39;RPS10;RPS13;RPS12;RPS9;RPL21;RPS7;RPS8;RPL23;RPS5;RPL22;RPS6;RPL13A;RPSA;RPS3A;RPL37A;RPL27;RPL26;RPL29;RPL28;UBA52;RPL12;RPL11;RPL36A;RPS4Y1;RPS15A;RPL14;RPS3;RPL15;RPS2;RPL18;RPS27A;RPL19;RPL41;RPL35A;RPL23A;RPS25;RPS28;…	Th1	Down	Case vs Control
Reactome_2022	Selenocysteine Synthesis R-HSA-2408557	76/90	6.564384983859057e-120	8.271125079662411e-118	0	0	359.7162162162162	98716.40046835098	RPL4;RPL5;RPL30;RPL3;RPL32;RPL31;RPL34;RPLP1;RPLP0;RPL10A;RPL8;RPL9;RPL6;RPL7;RPS15;RPS4X;RPL7A;RPS14;RPS17;RPS16;RPL18A;RPS19;RPL36AL;RPL36;RPL35;RPLP2;RPL38;RPL37;RPS11;RPL39;RPS10;RPS13;RPS12;RPS9;RPL21;RPS7;RPS8;RPL23;RPS5;RPL22;RPS6;RPL13A;RPS3A;RPSA;RPL37A;RPL27;RPL26;RPL29;RPL28;UBA52;RPL12;RPL11;RPL36A;RPS4Y1;RPS15A;RPL14;RPS3;RPL15;RPS2;RPL18;RPS27A;RPL19;RPL41;RPL35A;RPL23A;RPS25;RPS28;…	Th1	Down	Case vs Control
Reactome_2022	Senescence-Associated Secretory Phenotype (SASP) R-HSA-2559582	6/81	0.003999474909939	0.0138064065384196	0	0	4.273879781420765	23.59862126053313	JUN;UBB;UBC;FOS;RPS27A;UBA52	Th1	Down	Case vs Control
Reactome_2022	Signaling By B Cell Receptor (BCR) R-HSA-983705	7/109	0.0042850871912803	0.014658488310443	0	0	3.671286596830513	20.01811008773392	NFKBIA;UBB;UBC;PSME1;RPS27A;PPIA;UBA52	Th1	Down	Case vs Control
Reactome_2022	Signaling By CSF3 (G-CSF) R-HSA-9674555	45807	0.0002105523268756	0.0014603445790639	0	0	10.68283378746594	90.43848165029128	UBB;UBC;ELOB;RPS27A;UBA52	Th1	Down	Case vs Control
Reactome_2022	Signaling By EGFR In Cancer R-HSA-1643713	45771	0.0009319951891709	0.0046583218050991	0	0	10.656521739130437	74.36315782810088	UBB;UBC;RPS27A;UBA52	Th1	Down	Case vs Control
Reactome_2022	Signaling By EGFR R-HSA-177929	5/49	0.0021112033761689	0.0089666840021557	0	0	6.063908843200396	37.35669328953959	CDC42;UBB;UBC;RPS27A;UBA52	Th1	Down	Case vs Control
Reactome_2022	Signaling By ERBB2 R-HSA-1227986	4/49	0.0129208249773073	0.0342982926168239	0	0	4.730193236714976	20.5712079886198	UBB;UBC;RPS27A;UBA52	Th1	Down	Case vs Control
Reactome_2022	Signaling By FGFR R-HSA-190236	10/86	4.4302753530480924e-06	5.67675960492264e-05	0	0	7.106717068915383	87.60484825414478	FGFBP2;RBFOX2;UBB;HNRNPH1;UBC;HNRNPA1;POLR2I;RPS27A;UBA52;POLR2L	Th1	Down	Case vs Control
Reactome_2022	Signaling By FGFR1 R-HSA-5654736	4/49	0.0129208249773073	0.0342982926168239	0	0	4.730193236714976	20.5712079886198	UBB;UBC;RPS27A;UBA52	Th1	Down	Case vs Control
Reactome_2022	Signaling By FGFR2 R-HSA-5654738	10/72	8.449506774634092e-07	1.1829309484487728e-05	0	0	8.717697380146141	121.9081719002626	FGFBP2;RBFOX2;UBB;HNRNPH1;UBC;HNRNPA1;POLR2I;RPS27A;UBA52;POLR2L	Th1	Down	Case vs Control
Reactome_2022	Signaling By FGFR3 R-HSA-5654741	4/39	0.0057965236013172	0.0178137066772188	0	0	6.084782608695652	31.339654086249222	UBB;UBC;RPS27A;UBA52	Th1	Down	Case vs Control
Reactome_2022	Signaling By FGFR4 R-HSA-5654743	4/40	0.0063478106749352	0.0190434320248057	0	0	5.915458937198068	29.930124015604253	UBB;UBC;RPS27A;UBA52	Th1	Down	Case vs Control
Reactome_2022	Signaling By Interleukins R-HSA-449147	17/453	0.0050914491663539	0.0162410783534329	0	0	2.107920920015506	11.130228823570596	IL32;JUN;CCL3L1;RPLP0;FOS;BOLA2B;NFKBIA;CDC42;UBB;CCL5;UBC;CCL4;PSME1;RPS27A;AURKAIP1;PPIA;UBA52	Th1	Down	Case vs Control
Reactome_2022	Signaling By Non-Receptor Tyrosine Kinases R-HSA-9006927	4/52	0.015811622438495	0.0405206324186517	0	0	4.433876811594203	18.38733152963476	UBB;UBC;RPS27A;UBA52	Th1	Down	Case vs Control
Reactome_2022	Signaling By NOTCH2 R-HSA-1980145	5/32	0.000288597005439	0.0018163078585163	0	0	9.890503582601676	80.61234459632567	UBB;UBC;GZMB;RPS27A;UBA52	Th1	Down	Case vs Control
Reactome_2022	Signaling By NOTCH3 R-HSA-9012852	4/49	0.0129208249773073	0.0342982926168239	0	0	4.730193236714976	20.5712079886198	UBB;UBC;RPS27A;UBA52	Th1	Down	Case vs Control
Reactome_2022	Signaling By NOTCH4 R-HSA-9013694	5/81	0.0175530731482588	0.043795786468923	0	0	3.5049476552416463	14.168842852951748	UBB;UBC;PSME1;RPS27A;UBA52	Th1	Down	Case vs Control
Reactome_2022	Signaling By Receptor Tyrosine Kinases R-HSA-9006934	18/496	0.0056350035329055	0.0176035647556884	0	0	2.0370895681157366	10.54959288828543	EGR1;ATP6V1G1;RBFOX2;JUND;FGFBP2;CYBA;FOS;CDC42;UBB;HNRNPH1;UBC;FOSB;RPS27A;POLR2I;HNRNPA1;ATP6V0C;UBA52;POLR2L	Th1	Down	Case vs Control
Reactome_2022	Signaling By ROBO Receptors R-HSA-376176	84/209	2.6031393515355026e-91	1.0357754472425473e-89	0	0	45.507	9491.782950959314	RPL4;RPL5;RPL30;RPL3;RPL32;RPL31;RPL34;RPLP1;RPLP0;RPL8;RPL10A;RPL9;RPL6;RPL7;RPS15;RPS4X;RPS14;RPL7A;RPS17;RPS16;RPL18A;RPS19;RPL36AL;RPL36;RPL35;RPLP2;RPL38;ELOB;RPL37;RPS11;RPL39;RPS10;RPS13;RPS12;RPS9;RPL21;RPS7;RPS8;RPL23;RPS5;RPL22;RPS6;RPL13A;RPSA;RPS3A;RPL37A;PSME1;RPL27;RPL26;PABPC1;PFN1;RPL29;RPL28;UBA52;RPL12;RPL11;RPL36A;CXCR4;RPS4Y1;CDC42;RPS15A;UBB;UBC;RPL14;RPS3;RPL15;RPS2;RPL18;RP…	Th1	Down	Case vs Control
Reactome_2022	SMAD2/SMAD3:SMAD4 Heterotrimer Regulates Transcription R-HSA-2173796	4/36	0.0043361807370366	0.0147002360412541	0	0	6.65625	36.21506762156717	UBB;UBC;RPS27A;UBA52	Th1	Down	Case vs Control
Reactome_2022	Spry Regulation Of FGF Signaling R-HSA-1295596	45763	0.0001795406560496	0.0012685302427434	0	0	17.768115942028984	153.25193458506988	UBB;UBC;RPS27A;UBA52	Th1	Down	Case vs Control
Reactome_2022	SRP-dependent Cotranslational Protein Targeting To Membrane R-HSA-1799339	80/108	1.7230228883843712e-117	1.4473392262428717e-115	0	0	191.78082191780825	51561.880259498845	RPL4;RPL5;RPL30;RPL3;RPL32;RPL31;RPL34;RPLP1;RPLP0;RPL10A;RPL8;SRP14;RPL9;RPL6;RPL7;RPS15;RPS4X;RPS14;RPL7A;RPS17;RPS16;RPL18A;RPS19;RPL36AL;SEC61G;RPL36;RPL35;RPLP2;RPL38;RPL37;RPS11;RPL39;RPS10;RPS13;RPS12;RPS9;RPL21;RPS7;SSR4;RPS8;RPL23;RPS5;RPL22;RPS6;RPL13A;RPSA;RPS3A;RPL37A;RPL27;RPL26;RPL29;RPL28;UBA52;RPL12;RPL11;RPL36A;RPS4Y1;RPS15A;RPL14;RPS3;RPL15;RPS2;RPL18;RPS27A;RPL19;RPL41;RPL35A;R…	Th1	Down	Case vs Control
Reactome_2022	Stabilization Of P53 R-HSA-69541	5/56	0.0038050415692974	0.013442109469107	0	0	5.229737671635411	29.13710879382762	UBB;UBC;PSME1;RPS27A;UBA52	Th1	Down	Case vs Control
Reactome_2022	Suppression Of Phagosomal Maturation R-HSA-9637687	45760	7.372318692022584e-05	0.0006333491967237	0	0	23.694444444444443	225.4572165615904	UBB;UBC;RPS27A;UBA52	Th1	Down	Case vs Control
Reactome_2022	Synthesis Of Active Ubiquitin: Roles Of E1 And E2 Enzymes R-HSA-8866652	45777	0.0022016865944644	0.0091959948365476	0	0	8.194816053511706	50.140240803279134	UBB;UBC;RPS27A;UBA52	Th1	Down	Case vs Control
Reactome_2022	TAK1-dependent IKK And NF-kappa-B Activation R-HSA-445989	5/45	0.001437086853484	0.0064668908406782	0	0	6.6716621253406	43.66694418172089	NFKBIA;UBB;UBC;RPS27A;UBA52	Th1	Down	Case vs Control
Reactome_2022	TCR Signaling R-HSA-202403	7/116	0.0060091843909908	0.0181717735983561	0	0	3.434284277994219	17.564531026862074	NFKBIA;UBB;UBC;PSME1;RPS27A;UBA52;CD3D	Th1	Down	Case vs Control
Reactome_2022	Termination Of Translesion DNA Synthesis R-HSA-5656169	4/32	0.0028058985805362	0.0108782529583865	0	0	7.608695652173913	44.7089348828132	UBB;UBC;RPS27A;UBA52	Th1	Down	Case vs Control
Reactome_2022	TGF-beta Receptor Signaling Activates SMADs R-HSA-2173789	4/44	0.0088982891867014	0.0251011441236801	0	0	5.322826086956522	25.133832523088746	UBB;UBC;RPS27A;UBA52	Th1	Down	Case vs Control
Reactome_2022	TGF-beta Receptor Signaling In EMT (Epithelial To Mesenchymal Transition) R-HSA-2173791	45763	0.0001795406560496	0.0012685302427434	0	0	17.768115942028984	153.25193458506988	UBB;UBC;RPS27A;UBA52	Th1	Down	Case vs Control
Reactome_2022	TICAM1, RIP1-mediated IKK Complex Recruitment R-HSA-168927	45766	0.0003658499275262	0.0021778153166127	0	0	14.21231884057971	112.4661627920202	UBB;UBC;RPS27A;UBA52	Th1	Down	Case vs Control
Reactome_2022	TICAM1,TRAF6-dependent Induction Of TAK1 Complex R-HSA-9014325	45758	3.504572557299155e-05	0.0003270934386812	0	0	30.467391304347824	312.5606076352331	UBB;UBC;RPS27A;UBA52	Th1	Down	Case vs Control
Reactome_2022	TICAM1-dependent Activation Of IRF3/IRF7 R-HSA-9013973	45759	5.179799583474735e-05	0.0004661819625127	0	0	26.657608695652176	263.06152383147275	UBB;UBC;RPS27A;UBA52	Th1	Down	Case vs Control
Reactome_2022	TNF Signaling R-HSA-75893	5/44	0.0012969140417963	0.005937667404772	0	0	6.843079717739118	45.491203977246414	UBB;UBC;RACK1;RPS27A;UBA52	Th1	Down	Case vs Control
Reactome_2022	Toll Like Receptor 3 (TLR3) Cascade R-HSA-168164	7/103	0.0031307621334095	0.0116613553849193	0	0	3.901940639269408	22.500458018000423	NFKBIA;JUN;UBB;UBC;FOS;RPS27A;UBA52	Th1	Down	Case vs Control
Reactome_2022	Toll Like Receptor 4 (TLR4) Cascade R-HSA-166016	7/140	0.0159234134665711	0.0405323251876356	0	0	2.811103100216294	11.637867624938554	NFKBIA;JUN;UBB;UBC;FOS;RPS27A;UBA52	Th1	Down	Case vs Control
Reactome_2022	Toll Like Receptor 7/8 (TLR7/8) Cascade R-HSA-168181	7/103	0.0031307621334095	0.0116613553849193	0	0	3.901940639269408	22.500458018000423	NFKBIA;JUN;UBB;UBC;FOS;RPS27A;UBA52	Th1	Down	Case vs Control
Reactome_2022	Toll Like Receptor 9 (TLR9) Cascade R-HSA-168138	7/106	0.0036735574082614	0.0130385417870689	0	0	3.783118859831189	21.21041439623309	NFKBIA;JUN;UBB;UBC;FOS;RPS27A;UBA52	Th1	Down	Case vs Control
Reactome_2022	TP53 Regulates Metabolic Genes R-HSA-5628897	9/81	1.939551818240077e-05	0.0001981488073769	0	0	6.734159779614325	73.0687888327814	COX8A;COX7B;PRDX5;COX4I1;COX14;COX6A1;COX6C;COX7C;COX6B1	Th1	Down	Case vs Control
Reactome_2022	TP53 Regulates Transcription Of DNA Repair Genes R-HSA-6796648	5/62	0.0058895338921453	0.0179535791228301	0	0	4.677804866389407	24.01855591950933	JUN;ELOB;FOS;POLR2I;POLR2L	Th1	Down	Case vs Control
Reactome_2022	TRAF6 Mediated Induction Of NFkB And MAP Kinases Upon TLR7/8 Or 9 Activation R-HSA-975138	7/101	0.0028045112150251	0.0108782529583865	0	0	3.985368697172836	23.42012280871321	NFKBIA;JUN;UBB;UBC;FOS;RPS27A;UBA52	Th1	Down	Case vs Control
Reactome_2022	TRAF6-mediated Induction Of TAK1 Complex Within TLR4 Complex R-HSA-937072	45763	0.0001795406560496	0.0012685302427434	0	0	17.768115942028984	153.25193458506988	UBB;UBC;RPS27A;UBA52	Th1	Down	Case vs Control
Reactome_2022	Transcriptional Activity Of SMAD2/SMAD3:SMAD4 Heterotrimer R-HSA-2173793	4/51	0.014806873964382	0.0385999886795613	0	0	4.528445883441258	19.07681981241797	UBB;UBC;RPS27A;UBA52	Th1	Down	Case vs Control
Reactome_2022	Transcriptional Regulation By RUNX3 R-HSA-8878159	6/95	0.0086356363847035	0.0244514648196101	0	0	3.5990053416835512	17.101961863574648	UBB;UBC;PSME1;RPS27A;RUNX3;UBA52	Th1	Down	Case vs Control
Reactome_2022	Transcriptional Regulation By TP53 R-HSA-3700989	19/354	3.919760327505549e-05	0.0003613827814139	0	0	3.099801276901611	31.45335793493217	COX8A;JUN;COX7B;NPM1;COX4I1;FOS;COX6C;COX6A1;COX7C;COX6B1;PRDX5;UBB;UBC;ELOB;COX14;RPS27A;POLR2I;UBA52;POLR2L	Th1	Down	Case vs Control
Reactome_2022	Transcription-Coupled Nucleotide Excision Repair (TC-NER) R-HSA-6781827	6/77	0.0031079014144523	0.0116613553849193	0	0	4.515585315169707	26.07212066176137	UBB;UBC;POLR2I;RPS27A;UBA52;POLR2L	Th1	Down	Case vs Control
Reactome_2022	Translation Initiation Complex Formation R-HSA-72649	35/57	1.291184097589597e-46	3.253783925925784e-45	0	0	92.55597518208796	9779.77482372407	EIF4A1;RPS4Y1;RPS15;RPS4X;RPS14;RPS17;RPS16;RPS15A;RPS19;RPS3;RPS2;RPS11;RPS27A;RPS10;RPS13;RPS12;RPS9;RPS7;RPS8;RPS5;RPS6;RPS3A;RPSA;RPS25;RPS28;RPS27;EIF3K;RPS29;RPS20;PABPC1;EIF3F;FAU;RPS21;RPS24;RPS23	Th1	Down	Case vs Control
Reactome_2022	Translation Of Structural Proteins R-HSA-9683701	45777	0.0022016865944644	0.0091959948365476	0	0	8.194816053511706	50.140240803279134	UBB;UBC;RPS27A;UBA52	Th1	Down	Case vs Control
Reactome_2022	Translation R-HSA-72766	91/281	5.934074338492419e-89	2.243080099950134e-87	0	0	33.130885933695446	6730.51834744996	RPL4;EIF4A1;RPL5;RPL30;RPL3;RPL32;RPL31;RPL34;RPLP1;RPLP0;RPL8;RPL10A;SRP14;RPL9;RPL6;RPL7;RPS15;EEF1B2;RPS4X;RPS14;RPL7A;RPS17;RPS16;RPL18A;RPS19;RPL36AL;SEC61G;RPL36;RPL35;RPLP2;RPL38;RPL37;RPS11;RPL39;RPS10;RPS13;RPS12;RPS9;RPL21;MRPS24;SSR4;RPS7;RPS8;RPL23;RPS5;RPL22;RPS6;RPL13A;RPSA;RPS3A;EEF1A1;EEF1G;EEF1D;RPL37A;RPL27;RPL26;PABPC1;AURKAIP1;RPL29;RPL28;UBA52;RPL12;RPL11;RPL36A;RPS4Y1;RPS15A…	Th1	Down	Case vs Control
Reactome_2022	Translesion Synthesis By POLH R-HSA-110320	45766	0.0003658499275262	0.0021778153166127	0	0	14.21231884057971	112.4661627920202	UBB;UBC;RPS27A;UBA52	Th1	Down	Case vs Control
Reactome_2022	Translesion Synthesis By POLI R-HSA-5656121	45764	0.0002313522749863	0.0015478081406165	0	0	16.400501672240804	137.2979315335686	UBB;UBC;RPS27A;UBA52	Th1	Down	Case vs Control
Reactome_2022	Translesion Synthesis By POLK R-HSA-5655862	45764	0.0002313522749863	0.0015478081406165	0	0	16.400501672240804	137.2979315335686	UBB;UBC;RPS27A;UBA52	Th1	Down	Case vs Control
Reactome_2022	Translesion Synthesis By REV1 R-HSA-110312	45763	0.0001795406560496	0.0012685302427434	0	0	17.768115942028984	153.25193458506988	UBB;UBC;RPS27A;UBA52	Th1	Down	Case vs Control
Reactome_2022	Translesion Synthesis By Y Family DNA Polymerases Bypasses Lesions On DNA Template R-HSA-110313	4/39	0.0057965236013172	0.0178137066772188	0	0	6.084782608695652	31.339654086249222	UBB;UBC;RPS27A;UBA52	Th1	Down	Case vs Control
Reactome_2022	Transport Of Nucleosides And Free Purine And Pyrimidine Bases Across Plasma Membrane R-HSA-83936	45700	0.0201322322401178	0.0490764009789946	0	0	10.604324324324324	41.41447979479931	SLC25A5;SLC25A6	Th1	Down	Case vs Control
Reactome_2022	Ubiquitin Mediated Degradation Of Phosphorylated Cdc25A R-HSA-69601	5/51	0.0025233233390903	0.0099876044206927	0	0	5.799668285748134	34.6946506995941	UBB;UBC;PSME1;RPS27A;UBA52	Th1	Down	Case vs Control
Reactome_2022	Ubiquitin-dependent Degradation Of Cyclin D R-HSA-75815	5/51	0.0025233233390903	0.0099876044206927	0	0	5.799668285748134	34.6946506995941	UBB;UBC;PSME1;RPS27A;UBA52	Th1	Down	Case vs Control
Reactome_2022	Vif-mediated Degradation Of APOBEC3G R-HSA-180585	6/53	0.0004367026244696	0.0025202075122067	0	0	6.829787234042553	52.83699672672528	UBB;UBC;PSME1;ELOB;RPS27A;UBA52	Th1	Down	Case vs Control
Reactome_2022	Viral mRNA Translation R-HSA-192823	76/90	6.564384983859057e-120	8.271125079662411e-118	0	0	359.7162162162162	98716.40046835098	RPL4;RPL5;RPL30;RPL3;RPL32;RPL31;RPL34;RPLP1;RPLP0;RPL10A;RPL8;RPL9;RPL6;RPL7;RPS15;RPS4X;RPL7A;RPS14;RPS17;RPS16;RPL18A;RPS19;RPL36AL;RPL36;RPL35;RPLP2;RPL38;RPL37;RPS11;RPL39;RPS10;RPS13;RPS12;RPS9;RPL21;RPS7;RPS8;RPL23;RPS5;RPL22;RPS6;RPL13A;RPS3A;RPSA;RPL37A;RPL27;RPL26;RPL29;RPL28;UBA52;RPL12;RPL11;RPL36A;RPS4Y1;RPS15A;RPL14;RPS3;RPL15;RPS2;RPL18;RPS27A;RPL19;RPL41;RPL35A;RPL23A;RPS25;RPS28;…	Th1	Down	Case vs Control
Reactome_2022	VLDLR Internalisation And Degradation R-HSA-8866427	45763	0.0001795406560496	0.0012685302427434	0	0	17.768115942028984	153.25193458506988	UBB;UBC;RPS27A;UBA52	Th1	Down	Case vs Control
Reactome_2022	Vpu Mediated Degradation Of CD4 R-HSA-180534	5/51	0.0025233233390903	0.0099876044206927	0	0	5.799668285748134	34.6946506995941	UBB;UBC;PSME1;RPS27A;UBA52	Th1	Down	Case vs Control
Reactome_2022	Activated NOTCH1 Transmits Signal To Nucleus R-HSA-2122948	45747	0.0056476332242937	0.0212086651933584	0	0	9.114993842364532	47.18393625714971	UBC;RPS27A;UBA52	Activated Monocytes	Down	Case vs Control
Reactome_2022	Activation Of AP-1 Family Of Transcription Factors R-HSA-450341	45698	0.0058136619948467	0.0214892427662923	0	0	21.198497854077253	109.12021347392655	JUN;FOS	Activated Monocytes	Down	Case vs Control
Reactome_2022	Activation Of IRF3/IRF7 Mediated By TBK1/IKK Epsilon R-HSA-936964	45733	0.0009642008240483	0.0054897240465978	0	0	18.242918719211826	126.68267613694026	UBC;RPS27A;UBA52	Activated Monocytes	Down	Case vs Control
Reactome_2022	Activation Of NF-kappaB In B Cells R-HSA-1169091	4/66	0.0075802815261721	0.0259790230945512	0	0	5.5028627286691805	26.86610359453748	NFKBIA;UBC;RPS27A;UBA52	Activated Monocytes	Down	Case vs Control
Reactome_2022	Adaptive Immune System R-HSA-1280218	18/733	0.0026718186098013	0.0124643233446777	0	0	2.210048016499629	13.094525461239636	CD74;HLA-B;CYBA;IFI30;CTSS;NFKBIA;TYROBP;SEC61G;UBC;HLA-DRA;ELOB;RPS27A;B2M;CTSD;S100A9;UBA52;HLA-DRB1;S100A8	Activated Monocytes	Down	Case vs Control
Reactome_2022	Adaptive Immune System R-HSA-1280218	10/733	0.0002828292989048	0.0026458224736259	0	0	4.284343907553652	35.0059474951703	VAMP8;HLA-DRB5;SEC61G;CD300E;CYBA;SEC61B;CTSD;S100A8;CTSS;OSCAR	Activated Monocytes	Down	Case_High IOP vs Normal IOP
Reactome_2022	Aggrephagy R-HSA-9646399	45740	0.0027011918863111	0.0124643233446777	0	0	12.157635467980295	71.90101192492362	UBC;RPS27A;UBA52	Activated Monocytes	Down	Case vs Control
KEGG_2021_Human	Allograft rejection	4/38	0.0010022629688196	0.0080181037505568	0	0	10.0488922841864	69.39257408567732	HLA-B;HLA-DRA;TNF;HLA-DRB1	Activated Monocytes	Down	Case vs Control
Reactome_2022	Alpha-protein Kinase 1 Signaling Pathway R-HSA-9645460	45727	0.0002464783252089	0.0020234150883435	0	0	31.93480603448276	265.32192106930296	UBC;RPS27A;UBA52	Activated Monocytes	Down	Case vs Control
KEGG_2021_Human	Alzheimer disease	11/369	0.0044259913154198	0.0239654015292445	0	0	2.662073523543496	14.429133297540934	COX8A;XBP1;DDIT3;NDUFAB1;NDUFB1;UQCR11;TUBB4B;TNF;GAPDH;ATP5F1E;ATF4	Activated Monocytes	Down	Case vs Control
KEGG_2021_Human	Amphetamine addiction	4/69	0.0088485904126561	0.0360883687418135	0	0	5.248085248085248	24.810307833144144	JUN;FOSB;FOS;ATF4	Activated Monocytes	Down	Case vs Control
Reactome_2022	Amyloid Fiber Formation R-HSA-977225	6/79	0.0003355572688785	0.0025202492747685	0	0	7.067775318538015	56.54020886328192	CST3;UBC;RPS27A;LYZ;B2M;UBA52	Activated Monocytes	Down	Case vs Control
KEGG_2021_Human	Amyotrophic lateral sclerosis	12/364	0.0013075972748763	0.0097135797562241	0	0	2.9677435792906643	19.70452333289286	COX8A;NXF1;XBP1;DDIT3;NDUFAB1;NDUFB1;UQCR11;TUBB4B;TNF;ACTB;ATP5F1E;ATF4	Activated Monocytes	Down	Case vs Control
KEGG_2021_Human	Amyotrophic lateral sclerosis	7/364	0.0003331498027717	0.0044520928188581	0	0	5.903770739064857	47.27101003436608	NDUFA13;UQCRQ;NDUFB1;PFN1;COX7C;ATP5F1E;ACTB	Activated Monocytes	Down	Case_High IOP vs Normal IOP
KEGG_2021_Human	Antigen processing and presentation	8/78	3.725696012065805e-06	0.0001549889541019	0	0	9.91567023285085	123.94842499555216	CD74;HLA-B;HLA-DRA;IFI30;TNF;B2M;CTSS;HLA-DRB1	Activated Monocytes	Down	Case vs Control
Reactome_2022	Antigen processing-Cross Presentation R-HSA-1236975	10/104	4.1177887792723786e-07	6.607179268559772e-06	0	0	9.300709219858156	136.7462753254027	SEC61G;UBC;HLA-B;CYBA;RPS27A;B2M;S100A9;UBA52;S100A8;CTSS	Activated Monocytes	Down	Case vs Control
Reactome_2022	Antigen processing-Cross Presentation R-HSA-1236975	6/104	2.022227936635186e-06	6.51606779582449e-05	0	0	18.39517625231911	241.18487150894464	VAMP8;SEC61G;CYBA;SEC61B;S100A8;CTSS	Activated Monocytes	Down	Case_High IOP vs Normal IOP
Reactome_2022	Antiviral Mechanism By IFN-stimulated Genes R-HSA-1169410	4/83	0.0165747232777576	0.0479688864224354	0	0	4.314976163077429	17.690869102428096	UBC;KPNA2;RPS27A;UBA52	Activated Monocytes	Down	Case vs Control
Reactome_2022	APC/C:Cdc20 Mediated Degradation Of Cyclin B R-HSA-174048	45740	0.0027011918863111	0.0124643233446777	0	0	12.157635467980295	71.90101192492362	UBC;RPS27A;UBA52	Activated Monocytes	Down	Case vs Control
Reactome_2022	APC-Cdc20 Mediated Degradation Of Nek2A R-HSA-179409	45742	0.0034105103128147	0.0150488767552948	0	0	11.099325337331337	63.05408346538499	UBC;RPS27A;UBA52	Activated Monocytes	Down	Case vs Control
KEGG_2021_Human	Apoptosis	12/142	1.184955429827481e-07	8.215690980137201e-06	0	0	8.127630217316316	129.6226204562695	NFKBIA;JUN;GADD45B;BCL2A1;DDIT3;PMAIP1;FOS;TNF;CTSD;ACTB;CTSS;ATF4	Activated Monocytes	Down	Case vs Control
Reactome_2022	Assembly Of HIV Virion R-HSA-175474	45734	0.0011470524810816	0.0063267113409659	0	0	17.025862068965516	115.27461535711042	UBC;RPS27A;UBA52	Activated Monocytes	Down	Case vs Control
KEGG_2021_Human	Asthma	4/31	0.0004555991554676	0.0041202010581421	0	0	12.658649991983326	97.3943514767332	FCER1G;HLA-DRA;TNF;HLA-DRB1	Activated Monocytes	Down	Case vs Control
KEGG_2021_Human	Asthma	2/31	0.0055549582759753	0.0355034289812335	0	0	19.604926108374386	101.8096431909553	HLA-DRB5;FCER1G	Activated Monocytes	Down	Case_High IOP vs Normal IOP
Reactome_2022	ATF4 Activates Genes In Response To Endoplasmic Reticulum Stress R-HSA-380994	45743	0.0038038701505115	0.0164756584433199	0	0	10.636314655172416	59.26274014195327	CEBPB;DDIT3;ATF4	Activated Monocytes	Down	Case vs Control
Reactome_2022	ATF6 (ATF6-alpha) Activates Chaperone Genes R-HSA-381183	45697	0.0046870904071924	0.0192388710899876	0	0	24.228080931943595	129.93382361053654	DDIT3;ATF4	Activated Monocytes	Down	Case vs Control
Reactome_2022	ATF6 (ATF6-alpha) Activates Chaperones R-HSA-381033	45699	0.0070508189923898	0.0245215675301834	0	0	18.84215546018121	93.35556012350106	DDIT3;ATF4	Activated Monocytes	Down	Case vs Control
Reactome_2022	AUF1 (hnRNP D0) Binds And Destabilizes mRNA R-HSA-450408	4/54	0.0037096788876427	0.0161668721893568	0	0	6.827705627705628	38.21337085634396	UBC;PABPC1;RPS27A;UBA52	Activated Monocytes	Down	Case vs Control
Reactome_2022	Autophagy R-HSA-9612973	4/128	0.0011765119508204	0.0092213098848086	0	0	9.394686907020873	63.36905332281192	EEF1A1;MVB12B;TOMM7;LAMTOR4	Activated Monocytes	Down	Case_High IOP vs Normal IOP
Reactome_2022	Axon Guidance R-HSA-422475	46/519	3.346833870620605e-27	8.751350787622767e-26	0	0	9.926865554772531	605.1594210918283	RPL32;RPL34;RPLP1;RPL11;RPL36A;RPL8;RPL9;RPL7;RPS15;RPS14;RPS17;RPS19;RPL18A;UBC;RPL36;RPS3;RPL35;RPLP2;ELOB;RPL15;RPL37;RPS11;RPS27A;RPS10;RPL39;RPS13;RPS12;RPL41;RPS9;RPL21;RPS5;RPL13A;RPL35A;RHOB;MYL6;RPS28;RPS27;TYROBP;RPS29;RPL37A;RPL26;PABPC1;FAU;RPL28;UBA52;RPS24	Activated Monocytes	Down	Case vs Control
Reactome_2022	Axon Guidance R-HSA-422475	9/519	9.916978691946672e-05	0.0010651569706164	0	0	5.43921568627451	50.14237340127185	MYL6;RPL41;RPS17;RPL34;PABPC1;PFN1;RPL39;RHOA;RPL7	Activated Monocytes	Down	Case_High IOP vs Normal IOP
Reactome_2022	Budding And Maturation Of HIV Virion R-HSA-162588	45745	0.0046707053602604	0.0192388710899876	0	0	9.817141909814325	52.68315386332949	UBC;RPS27A;UBA52	Activated Monocytes	Down	Case vs Control
Reactome_2022	Calnexin/calreticulin Cycle R-HSA-901042	45742	0.0034105103128147	0.0150488767552948	0	0	11.099325337331337	63.05408346538499	UBC;RPS27A;UBA52	Activated Monocytes	Down	Case vs Control
Reactome_2022	Cap-dependent Translation Initiation R-HSA-72737	41/116	3.7701602528538617e-50	2.2181109487623554e-48	0	0	55.48384879725086	6314.180569977279	RPL32;RPL34;RPLP1;RPL11;RPL36A;RPL8;RPL9;RPL7;RPS15;RPS14;RPS17;RPL18A;RPS19;RPL36;RPS3;RPL35;RPLP2;RPL37;RPL15;RPS11;RPS27A;RPL39;RPS10;RPS13;RPS12;RPS9;RPL41;RPL21;RPS5;RPL13A;RPL35A;RPS28;RPS27;RPS29;RPL37A;RPL26;PABPC1;FAU;RPL28;UBA52;RPS24	Activated Monocytes	Down	Case vs Control
Reactome_2022	Cap-dependent Translation Initiation R-HSA-72737	6/116	3.8224917387256655e-06	8.527096955618791e-05	0	0	16.378512396694216	204.31552276064505	RPL41;RPS17;RPL34;PABPC1;RPL39;RPL7	Activated Monocytes	Down	Case_High IOP vs Normal IOP
Reactome_2022	Cellular Response To Chemical Stress R-HSA-9711123	9/182	0.0003116199180726	0.0024176226610907	0	0	4.50989820451174	36.41168385270155	COX8A;MAP1LC3B;SCO2;GSTP1;UBC;CYBA;RPS27A;UBA52;ATF4	Activated Monocytes	Down	Case vs Control
Reactome_2022	Cellular Response To Hypoxia R-HSA-1234174	5/73	0.0016841921050055	0.0086162291748834	0	0	6.296994884910486	40.21556447104697	UBC;ELOB;RPS27A;UBA52;HIF1A	Activated Monocytes	Down	Case vs Control
Reactome_2022	Cellular Response To Starvation R-HSA-9711097	44/153	3.1942172740563147e-49	1.610798139631256e-47	0	0	41.54205293241751	4638.806945036883	CEBPB;RPL32;RPL34;RPLP1;RPL11;RPL36A;TCIRG1;RPL8;RPL9;RPL7;RPS15;RPS14;RPS17;RPL18A;RPS19;RPL36;RPS3;RPL35;RPLP2;RPL37;RPL15;RPS11;RPS27A;RPL39;RPS10;RPS13;RPS12;RPS9;RPL41;RPL21;RPS5;RPL13A;RPL35A;RPS28;RPS27;RPS29;DDIT3;RPL37A;RPL26;FAU;RPL28;UBA52;RPS24;ATF4	Activated Monocytes	Down	Case vs Control
Reactome_2022	Cellular Response To Starvation R-HSA-9711097	7/153	1.297795326281659e-06	4.704508057771014e-05	0	0	14.591570073761854	197.7864507539908	ATP6V0B;RPL41;RPS17;RPL34;LAMTOR4;RPL39;RPL7	Activated Monocytes	Down	Case_High IOP vs Normal IOP
Reactome_2022	Cellular Responses To Stimuli R-HSA-8953897	58/736	1.0989312714392547e-31	3.103381910544456e-30	0	0	9.224922087228972	657.6059485892193	CDKN1A;RPL32;RPL34;RPLP1;TCIRG1;RPL8;RPL9;RPL7;RPS15;RPS14;RPS17;MAP1LC3B;RPS19;RPL18A;RPL36;RPL35;RPLP2;ELOB;RPL37;RPS11;RPS10;RPL39;RPS13;RPS12;COX8A;RPS9;RPL21;RPS5;RPL13A;CYBA;FOS;EEF1A1;SCO2;DDIT3;RPL37A;RPL26;RPL28;UBA52;ATF4;CEBPB;GSTP1;RPL11;RPL36A;HIF1A;UBC;RPS3;RPL15;RPS27A;CDKN2D;RPL41;JUN;CBX6;RPL35A;RPS28;RPS27;RPS29;FAU;RPS24	Activated Monocytes	Down	Case vs Control
Reactome_2022	Cellular Responses To Stimuli R-HSA-8953897	11/736	6.073419352096747e-05	0.0006774198508107	0	0	4.776325607687959	46.37336299054012	EEF1A1;ATP6V0B;RPL41;RPS17;RPL34;CYBA;LAMTOR4;COX7C;HIF1A;RPL39;RPL7	Activated Monocytes	Down	Case_High IOP vs Normal IOP
Reactome_2022	Cellular Responses To Stress R-HSA-2262752	58/722	3.910350508200199e-32	1.1502947744955586e-30	0	0	9.42633244843782	681.7038409063001	CDKN1A;RPL32;RPL34;RPLP1;TCIRG1;RPL8;RPL9;RPL7;RPS15;RPS14;RPS17;MAP1LC3B;RPS19;RPL18A;RPL36;RPL35;RPLP2;ELOB;RPL37;RPS11;RPS10;RPL39;RPS13;RPS12;COX8A;RPS9;RPL21;RPS5;RPL13A;CYBA;FOS;EEF1A1;SCO2;DDIT3;RPL37A;RPL26;RPL28;UBA52;ATF4;CEBPB;GSTP1;RPL11;RPL36A;HIF1A;UBC;RPS3;RPL15;RPS27A;CDKN2D;RPL41;JUN;CBX6;RPL35A;RPS28;RPS27;RPS29;FAU;RPS24	Activated Monocytes	Down	Case vs Control
Reactome_2022	Cellular Responses To Stress R-HSA-2262752	11/722	5.109331021698957e-05	0.0006173774984552	0	0	4.873924972908164	48.16342953713617	EEF1A1;ATP6V0B;RPL41;RPS17;RPL34;CYBA;LAMTOR4;COX7C;HIF1A;RPL39;RPL7	Activated Monocytes	Down	Case_High IOP vs Normal IOP
Reactome_2022	Cellular Senescence R-HSA-2559583	9/165	0.0001498846306995	0.0014495691681355	0	0	5.00570115724983	44.07842580739908	CDKN2D;CBX6;JUN;CDKN1A;CEBPB;UBC;FOS;RPS27A;UBA52	Activated Monocytes	Down	Case vs Control
KEGG_2021_Human	Chagas disease	5/102	0.007105543661729	0.0332142066398718	0	0	4.407888839085612	21.80529714986968	NFKBIA;JUN;CCL3L1;FOS;TNF	Activated Monocytes	Down	Case vs Control
Reactome_2022	Chaperone Mediated Autophagy R-HSA-9613829	45767	7.763643479355561e-05	0.0008840535961975	0	0	21.373376623376625	202.2663879921747	EEF1A1;UBC;RPS27A;UBA52	Activated Monocytes	Down	Case vs Control
Reactome_2022	Circadian Clock R-HSA-400253	5/69	0.0013088003540178	0.00710779269182	0	0	6.691915760869565	44.425248566692304	NAMPT;UBC;RPS27A;UBA52;HIF1A	Activated Monocytes	Down	Case vs Control
Reactome_2022	Citric Acid (TCA) Cycle And Respiratory Electron Transport R-HSA-1428517	8/163	0.0007030332880815	0.004595754642459	0	0	4.45871820378002	32.3707681916683	COX8A;SCO2;NDUFAB1;NDUFB1;UQCR11;ATP5MG;ATP5F1E;ATP5ME	Activated Monocytes	Down	Case vs Control
Reactome_2022	Citric Acid (TCA) Cycle And Respiratory Electron Transport R-HSA-1428517	6/163	2.6772127194251287e-05	0.0003797268331528	0	0	11.448176027793862	120.52810576608658	NDUFA13;UQCRQ;NDUFB1;COX7C;ATP5F1E;ATP5ME	Activated Monocytes	Down	Case_High IOP vs Normal IOP
Reactome_2022	Class I MHC Mediated Antigen Processing And Presentation R-HSA-983169	11/378	0.0052857825092624	0.0207320136196626	0	0	2.5955868042039705	13.60797276729566	SEC61G;UBC;HLA-B;ELOB;CYBA;RPS27A;B2M;S100A9;UBA52;CTSS;S100A8	Activated Monocytes	Down	Case vs Control
Reactome_2022	Class I MHC Mediated Antigen Processing And Presentation R-HSA-983169	6/378	0.0023964297233771	0.0157946504495312	0	0	4.779081133919844	28.83590153281692	VAMP8;SEC61G;CYBA;SEC61B;S100A8;CTSS	Activated Monocytes	Down	Case_High IOP vs Normal IOP
KEGG_2021_Human	Colorectal cancer	5/86	0.0034536422504119	0.020524502516734	0	0	5.28287707997853	29.945068873656364	CDKN1A;JUN;GADD45B;PMAIP1;FOS	Activated Monocytes	Down	Case vs Control
Reactome_2022	Constitutive Signaling By Ligand-Responsive EGFR Cancer Variants R-HSA-1236382	45734	0.0011470524810816	0.0063267113409659	0	0	17.025862068965516	115.27461535711042	UBC;RPS27A;UBA52	Activated Monocytes	Down	Case vs Control
Reactome_2022	Constitutive Signaling By NOTCH1 HD Domain Mutants R-HSA-2691232	45731	0.0006564583319494	0.0043313979659466	0	0	21.285560344827587	155.99445026350378	UBC;RPS27A;UBA52	Activated Monocytes	Down	Case vs Control
KEGG_2021_Human	Coronavirus disease	49/232	1.3602582368152995e-47	1.4146685662879113e-45	0	0	28.189611610552912	3042.0488087745607	RPL32;RPL34;RPLP1;RPL8;RPL9;TNF;RPL7;RPS15;RPS14;RPS17;RPL18A;RPS19;RPS18;RPL36;RPL35;RPLP2;RPL37;RPS11;RPL39;RPS10;RPS13;RPS12;RPS9;RPL21;RPS5;RPL13A;FOS;RPL37A;RPL26;RPL28;UBA52;RPL10;RPL11;RPL36A;RPS3;RPL13;RPL15;RPS27A;RPL17;JUN;RPL41;RPL35A;RPS26;NFKBIA;RPS28;RPS27;RPS29;FAU;RPS24	Activated Monocytes	Down	Case vs Control
KEGG_2021_Human	Coronavirus disease	6/232	0.0001883740322022	0.0030767758593035	0	0	7.925181013676589	67.97491980022093	RPS26;RPL41;RPS17;RPL34;RPL39;RPL7	Activated Monocytes	Down	Case_High IOP vs Normal IOP
Reactome_2022	Cristae Formation R-HSA-8949613	45745	0.0046707053602604	0.0192388710899876	0	0	9.817141909814325	52.68315386332949	ATP5MG;ATP5F1E;ATP5ME	Activated Monocytes	Down	Case vs Control
Reactome_2022	Cristae Formation R-HSA-8949613	2/29	0.0048726869346467	0.0279915316830244	0	0	21.05925925925926	112.12180780429958	ATP5F1E;ATP5ME	Activated Monocytes	Down	Case_High IOP vs Normal IOP
KEGG_2021_Human	C-type lectin receptor signaling pathway	5/104	0.007699400337212	0.0335283284076071	0	0	4.318401405357927	21.01598769062049	NFKBIA;JUN;FCER1G;BCL3;TNF	Activated Monocytes	Down	Case vs Control
Reactome_2022	Cyclin A:Cdk2-associated Events At S Phase Entry R-HSA-69656	4/84	0.017247470149071	0.0494988370944884	0	0	4.260822510822511	17.29932203405838	CDKN1A;UBC;RPS27A;UBA52	Activated Monocytes	Down	Case vs Control
Reactome_2022	Cyclin D Associated Events In G1 R-HSA-69231	5/47	0.0002201827843169	0.0019191240213305	0	0	10.208592132505176	85.96709049044907	CDKN2D;CDKN1A;UBC;RPS27A;UBA52	Activated Monocytes	Down	Case vs Control
Reactome_2022	Cyclin E Associated Events During G1/S Transition R-HSA-69202	4/82	0.0159186838035065	0.0466331567023883	0	0	4.37051837051837	18.09509015794316	CDKN1A;UBC;RPS27A;UBA52	Activated Monocytes	Down	Case vs Control
Reactome_2022	Cytokine Signaling In Immune System R-HSA-1280215	22/702	3.0061328758816258e-05	0.0003748189366944	0	0	2.898853907760288	30.18365239312486	EGR1;JUN;CDKN1A;CSF3R;CCL3L1;HLA-B;FOS;IFI30;HIF1A;TNF;NFKBIA;UBC;S100A12;HLA-DRA;ELOB;VIM;RPS27A;KPNA2;B2M;S100A9;UBA52;HLA-DRB1	Activated Monocytes	Down	Case vs Control
Reactome_2022	Cytosolic Sensors Of Pathogen-Associated DNA R-HSA-1834949	4/63	0.0064379205719368	0.0229554137565022	0	0	5.783549783549783	29.1811877802621	NFKBIA;UBC;RPS27A;UBA52	Activated Monocytes	Down	Case vs Control
Reactome_2022	DAP12 Interactions R-HSA-2172127	3/43	0.0139897642659467	0.0416741500918076	0	0	6.376616379310345	27.224513063764444	TYROBP;HLA-B;B2M	Activated Monocytes	Down	Case vs Control
Reactome_2022	DDX58/IFIH1-mediated Induction Of Interferon-Alpha/Beta R-HSA-168928	5/81	0.0026635988899963	0.0124643233446777	0	0	5.631864988558353	33.38612989407426	NFKBIA;UBC;S100A12;RPS27A;UBA52	Activated Monocytes	Down	Case vs Control
Reactome_2022	Deactivation Of Beta-Catenin Transactivating Complex R-HSA-3769402	4/42	0.001465087216847	0.007605526287456	0	0	8.989291410344041	58.66268199328648	UBC;RPS27A;UBA52;SOX4	Activated Monocytes	Down	Case vs Control
Reactome_2022	Death Receptor Signaling R-HSA-73887	6/139	0.0060660848097302	0.0221899268169406	0	0	3.867485307154349	19.743674496766115	NFKBIA;LINGO1;UBC;RPS27A;TNF;UBA52	Activated Monocytes	Down	Case vs Control
Reactome_2022	Developmental Biology R-HSA-1266738	52/1073	1.126945205919296e-18	2.2100647649417304e-17	0	0	5.216615019026669	215.5871587502652	CDKN1A;CSF3R;RPL32;RPL34;RPLP1;RPL8;RPL9;TNF;RPL7;RPS15;RPS14;RPS17;RPS19;RPL18A;RPL36;RPL35;RPLP2;ELOB;RPL37;RPS11;RPS10;RPL39;RPS13;RPS12;RPS9;RPL21;RPS5;RPL13A;RHOB;MYL6;TYROBP;RPL37A;RPL26;PABPC1;RPL28;UBA52;CSTA;CEBPB;RPL11;RPL36A;UBC;RPS3;RPL15;RPS27A;RPL41;JUN;RPL35A;RPS28;RPS27;RPS29;FAU;RPS24	Activated Monocytes	Down	Case vs Control
Reactome_2022	Developmental Biology R-HSA-1266738	10/1073	0.0049226486752905	0.0279915316830244	0	0	2.86241009923224	15.21058548474371	MYL6;RPL41;RPS17;SPI1;RPL34;PABPC1;PFN1;RPL39;RHOA;RPL7	Activated Monocytes	Down	Case_High IOP vs Normal IOP
KEGG_2021_Human	Diabetic cardiomyopathy	8/203	0.0028287997659637	0.0173055985682489	0	0	3.536880153620242	20.75406884441208	COX8A;NDUFAB1;NDUFB1;UQCR11;CYBA;CTSD;GAPDH;ATP5F1E	Activated Monocytes	Down	Case vs Control
KEGG_2021_Human	Diabetic cardiomyopathy	7/203	8.434913369119547e-06	0.0004133107550868	0	0	10.841758241758242	126.66568302768432	NDUFA13;UQCRQ;NDUFB1;CYBA;COX7C;CTSD;ATP5F1E	Activated Monocytes	Down	Case_High IOP vs Normal IOP
Reactome_2022	Disease R-HSA-1643685	58/1736	1.640257910110174e-13	2.9692873962507254e-12	0	0	3.5320700591907235	103.9797370523014	CDKN1A;RPL32;RPL34;RPLP1;ADM;RPL8;RPL9;RPL7;RPS15;RPS14;RPS17;MAP1LC3B;RPS19;RPL18A;RPL36;RPL35;RPLP2;ELOB;RPL37;RPS11;KPNA2;B2M;RPS10;RPL39;RPS13;RPS12;RPS9;RPL21;RPS5;HLA-B;RPL13A;CYBA;VCAN;RPL37A;RPL26;RPL28;S100A9;UBA52;S100A8;CEBPB;BCL2A1;RPL11;RPL36A;UBC;RPS3;RPL15;RPS27A;RPL41;JUN;RPL35A;NFKBIA;NR4A1;RPS28;RPS27;RPS29;CD9;FAU;RPS24	Activated Monocytes	Down	Case vs Control
Reactome_2022	Diseases Associated With TLR Signaling Cascade R-HSA-5602358	45747	0.0056476332242937	0.0212086651933584	0	0	9.114993842364532	47.18393625714971	NFKBIA;S100A9;S100A8	Activated Monocytes	Down	Case vs Control
Reactome_2022	Diseases Of Carbohydrate Metabolism R-HSA-5663084	3/33	0.0067381829626017	0.0236674486149095	0	0	8.506465517241379	42.53202969422749	UBC;RPS27A;UBA52	Activated Monocytes	Down	Case vs Control
Reactome_2022	Dissolution Of Fibrin Clot R-HSA-75205	45701	0.0098460107077212	0.0318866218332623	0	0	15.414748341786968	71.22675671529035	PLAUR;S100A10	Activated Monocytes	Down	Case vs Control
Reactome_2022	DNA Damage Recognition In GG-NER R-HSA-5696394	3/37	0.0092721254690382	0.0303061138015786	0	0	7.504183569979716	35.125152021897144	UBC;RPS27A;UBA52	Activated Monocytes	Down	Case vs Control
Reactome_2022	DNA Double Strand Break Response R-HSA-5693606	4/61	0.0057436057460301	0.0213420297720909	0	0	5.987088934457356	30.891391709877578	UBC;KPNA2;RPS27A;UBA52	Activated Monocytes	Down	Case vs Control
Reactome_2022	Downregulation Of ERBB2 Signaling R-HSA-8863795	45745	0.0046707053602604	0.0192388710899876	0	0	9.817141909814325	52.68315386332949	UBC;RPS27A;UBA52	Activated Monocytes	Down	Case vs Control
Reactome_2022	Downregulation Of ERBB2:ERBB3 Signaling R-HSA-1358803	45729	0.0004198626602802	0.0030247248791617	0	0	25.54525862068965	198.62927609422627	UBC;RPS27A;UBA52	Activated Monocytes	Down	Case vs Control
Reactome_2022	Downregulation Of ERBB4 Signaling R-HSA-1253288	45725	0.000127683720014	0.001287781518999	0	0	42.58405172413793	381.8066612091947	UBC;RPS27A;UBA52	Activated Monocytes	Down	Case vs Control
Reactome_2022	Downregulation Of SMAD2/3:SMAD4 Transcriptional Activity R-HSA-2173795	45747	0.0056476332242937	0.0212086651933584	0	0	9.114993842364532	47.18393625714971	UBC;RPS27A;UBA52	Activated Monocytes	Down	Case vs Control
Reactome_2022	Downregulation Of TGF-beta Receptor Signaling R-HSA-2173788	45742	0.0034105103128147	0.0150488767552948	0	0	11.099325337331337	63.05408346538499	UBC;RPS27A;UBA52	Activated Monocytes	Down	Case vs Control
Reactome_2022	Downstream Signaling Events Of B Cell Receptor (BCR) R-HSA-1168372	4/79	0.0140495662982184	0.0416764445653035	0	0	4.546031746031746	19.389569819220608	NFKBIA;UBC;RPS27A;UBA52	Activated Monocytes	Down	Case vs Control
Reactome_2022	Downstream TCR Signaling R-HSA-202424	6/94	0.0008495445093889	0.0050401548204083	0	0	5.858574831282255	41.42487081168634	NFKBIA;UBC;HLA-DRA;RPS27A;UBA52;HLA-DRB1	Activated Monocytes	Down	Case vs Control
Reactome_2022	Dual Incision In GG-NER R-HSA-5696400	3/41	0.012292522336664	0.0375097187447747	0	0	6.712908348457351	29.52850052892665	UBC;RPS27A;UBA52	Activated Monocytes	Down	Case vs Control
Reactome_2022	E3 Ubiquitin Ligases Ubiquitinate Target Proteins R-HSA-8866654	4/56	0.0042305805257528	0.0179927099468767	0	0	6.5644355644355645	35.87737152725639	UBC;HLA-B;RPS27A;UBA52	Activated Monocytes	Down	Case vs Control
Reactome_2022	EGFR Downregulation R-HSA-182971	45747	0.0056476332242937	0.0212086651933584	0	0	9.114993842364532	47.18393625714971	UBC;RPS27A;UBA52	Activated Monocytes	Down	Case vs Control
Reactome_2022	Endosomal Sorting Complex Required For Transport (ESCRT) R-HSA-917729	45746	0.005145176723909	0.0204072739723582	0	0	9.453065134099615	49.81477538082851	UBC;RPS27A;UBA52	Activated Monocytes	Down	Case vs Control
Reactome_2022	Endosomal/Vacuolar Pathway R-HSA-1236977	45727	0.0002464783252089	0.0020234150883435	0	0	31.93480603448276	265.32192106930296	HLA-B;B2M;CTSS	Activated Monocytes	Down	Case vs Control
Reactome_2022	EPHA-mediated Growth Cone Collapse R-HSA-3928663	45703	0.0013018543244986	0.0099352040553842	0	0	43.76923076923077	290.8012647685607	MYL6;RHOA	Activated Monocytes	Down	Case_High IOP vs Normal IOP
KEGG_2021_Human	Epstein-Barr virus infection	10/202	0.0001442081076748	0.0016996716821415	0	0	4.530787037037037	40.071427340737856	NFKBIA;JUN;CDKN1A;GADD45B;HLA-B;HLA-DRA;VIM;B2M;TNF;HLA-DRB1	Activated Monocytes	Down	Case vs Control
Reactome_2022	ER Quality Control Compartment (ERQC) R-HSA-901032	45737	0.0018216337961458	0.0090568553526687	0	0	14.186063218390805	89.48599164558757	UBC;RPS27A;UBA52	Activated Monocytes	Down	Case vs Control
Reactome_2022	ER-Phagosome Pathway R-HSA-1236974	8/89	1.0045244560471618e-05	0.0001363835126864	0	0	8.564311741991624	98.56162128749564	SEC61G;UBC;HLA-B;RPS27A;B2M;S100A9;UBA52;S100A8	Activated Monocytes	Down	Case vs Control
Reactome_2022	ER-Phagosome Pathway R-HSA-1236974	4/89	0.0002992002791511	0.0027115025298074	0	0	13.732179930795848	111.42836483665572	VAMP8;SEC61G;SEC61B;S100A8	Activated Monocytes	Down	Case_High IOP vs Normal IOP
Reactome_2022	Estrogen-dependent Gene Expression R-HSA-9018519	5/119	0.0132884150532063	0.0400923975536911	0	0	3.747330282227308	16.191699536014376	JUN;FOSB;FOS;KPNA2;CTSD	Activated Monocytes	Down	Case vs Control
Reactome_2022	Eukaryotic Translation Elongation R-HSA-156842	41/90	8.619864636467594e-56	2.0285414777820403e-53	0	0	85.03639806438039	10781.824081165454	RPL32;RPL34;RPLP1;RPL11;RPL36A;RPL8;RPL9;RPL7;RPS15;RPS14;RPS17;RPL18A;RPS19;RPL36;RPS3;RPL35;RPLP2;RPL37;RPL15;RPS11;RPS27A;RPL39;RPS10;RPS13;RPS12;RPS9;RPL41;RPL21;RPS5;RPL13A;RPL35A;EEF1A1;RPS28;RPS27;RPS29;RPL37A;RPL26;FAU;RPL28;UBA52;RPS24	Activated Monocytes	Down	Case vs Control
Reactome_2022	Eukaryotic Translation Elongation R-HSA-156842	6/90	8.632778373323909e-07	4.072917449159302e-05	0	0	21.476190476190474	299.86193778977247	EEF1A1;RPL41;RPS17;RPL34;RPL39;RPL7	Activated Monocytes	Down	Case_High IOP vs Normal IOP
Reactome_2022	Eukaryotic Translation Termination R-HSA-72764	40/90	7.154546661808095e-54	7.215871347480735e-52	0	0	80.88205128205128	9897.686002132175	RPL32;RPL34;RPLP1;RPL11;RPL36A;RPL8;RPL9;RPL7;RPS15;RPS14;RPS17;RPL18A;RPS19;RPL36;RPS3;RPL35;RPLP2;RPL37;RPL15;RPS11;RPS27A;RPL39;RPS10;RPS13;RPS12;RPS9;RPL41;RPL21;RPS5;RPL13A;RPL35A;RPS28;RPS27;RPS29;RPL37A;RPL26;FAU;RPL28;UBA52;RPS24	Activated Monocytes	Down	Case vs Control
Reactome_2022	Eukaryotic Translation Termination R-HSA-72764	5/90	1.819634449960089e-05	0.0002931633280491	0	0	17.421422300263387	190.14245233564108	RPL41;RPS17;RPL34;RPL39;RPL7	Activated Monocytes	Down	Case_High IOP vs Normal IOP
Reactome_2022	Fanconi Anemia Pathway R-HSA-6783310	3/38	0.0099809728531285	0.0321761042662501	0	0	7.289408866995074	33.58285126484419	UBC;RPS27A;UBA52	Activated Monocytes	Down	Case vs Control
Reactome_2022	Fc Epsilon Receptor (FCERI) Signaling R-HSA-2454202	7/130	0.0008787760289254	0.0051701323035115	0	0	4.902795606903437	34.50087705615908	NFKBIA;JUN;FCER1G;UBC;FOS;RPS27A;UBA52	Activated Monocytes	Down	Case vs Control
Reactome_2022	FCERI Mediated NF-kB Activation R-HSA-2871837	4/78	0.0134590892453137	0.0402632076575911	0	0	4.607698607698608	19.850429232517275	NFKBIA;UBC;RPS27A;UBA52	Activated Monocytes	Down	Case vs Control
KEGG_2021_Human	Ferroptosis	6/41	7.868904210306373e-06	0.0002485100894294	0	0	14.769806612601371	173.5835072192665	MAP1LC3B;GPX4;FTH1;SAT2;SAT1;FTL	Activated Monocytes	Down	Case vs Control
Reactome_2022	FLT3 Signaling By CBL Mutants R-HSA-9706377	45723	5.41368743044918e-05	0.0006370105543161	0	0	63.88254310344828	627.58178461148	UBC;RPS27A;UBA52	Activated Monocytes	Down	Case vs Control
Reactome_2022	FLT3 Signaling In Disease R-HSA-9682385	45774	0.0002636441238709	0.0021151449028735	0	0	14.86316581968756	122.4860174808771	CDKN1A;UBC;RPS27A;UBA52	Activated Monocytes	Down	Case vs Control
Reactome_2022	FLT3 Signaling R-HSA-9607240	3/37	0.0092721254690382	0.0303061138015786	0	0	7.504183569979716	35.125152021897144	UBC;RPS27A;UBA52	Activated Monocytes	Down	Case vs Control
KEGG_2021_Human	Fluid shear stress and atherosclerosis	7/139	0.0012988542165574	0.0097135797562241	0	0	4.566420786815524	30.34967815474341	JUN;DUSP1;GSTP1;CYBA;FOS;TNF;ACTB	Activated Monocytes	Down	Case vs Control
Reactome_2022	Formation Of A Pool Of Free 40S Subunits R-HSA-72689	40/98	5.442298532396781e-52	4.802828454840159e-50	0	0	69.6976127320955	8227.121773142084	RPL32;RPL34;RPLP1;RPL11;RPL36A;RPL8;RPL9;RPL7;RPS15;RPS14;RPS17;RPL18A;RPS19;RPL36;RPS3;RPL35;RPLP2;RPL37;RPL15;RPS11;RPS27A;RPL39;RPS10;RPS13;RPS12;RPS9;RPL41;RPL21;RPS5;RPL13A;RPL35A;RPS28;RPS27;RPS29;RPL37A;RPL26;FAU;RPL28;UBA52;RPS24	Activated Monocytes	Down	Case vs Control
Reactome_2022	Formation Of A Pool Of Free 40S Subunits R-HSA-72689	5/98	2.749746033175513e-05	0.0003797268331528	0	0	15.916385812871129	167.14460310750513	RPL41;RPS17;RPL34;RPL39;RPL7	Activated Monocytes	Down	Case_High IOP vs Normal IOP
Reactome_2022	Formation Of ATP By Chemiosmotic Coupling R-HSA-163210	45732	0.0008009661504561	0.0048183083383824	0	0	19.647214854111407	140.07858803108178	ATP5MG;ATP5F1E;ATP5ME	Activated Monocytes	Down	Case vs Control
Reactome_2022	Formation Of ATP By Chemiosmotic Coupling R-HSA-163210	45704	0.001484374293688	0.0110376550043468	0	0	40.64081632653061	264.6839620490753	ATP5F1E;ATP5ME	Activated Monocytes	Down	Case_High IOP vs Normal IOP
Reactome_2022	Formation Of Incision Complex In GG-NER R-HSA-5696395	3/42	0.0131254040966515	0.0397705377349184	0	0	6.540450928381963	28.34111913003728	UBC;RPS27A;UBA52	Activated Monocytes	Down	Case vs Control
Reactome_2022	Formation Of Ternary Complex, And Subsequently, 43S Complex R-HSA-72695	17/50	6.0335034474997116e-21	1.331141698104624e-19	0	0	46.62830136224632	2170.871919795299	RPS9;RPS5;RPS15;RPS14;RPS17;RPS28;RPS27;RPS19;RPS29;RPS3;FAU;RPS11;RPS27A;RPS10;RPS13;RPS24;RPS12	Activated Monocytes	Down	Case vs Control
Reactome_2022	G1/S DNA Damage Checkpoints R-HSA-69615	4/67	0.0079887942877247	0.0268575655577792	0	0	5.415240843812272	26.154072278145627	CDKN1A;UBC;RPS27A;UBA52	Activated Monocytes	Down	Case vs Control
Reactome_2022	Gap-filling DNA Repair Synthesis And Ligation In GG-NER R-HSA-5696397	45741	0.0030431420774539	0.0138610213334353	0	0	11.60442789968652	67.24608982272133	UBC;RPS27A;UBA52	Activated Monocytes	Down	Case vs Control
Reactome_2022	Glycogen Metabolism R-HSA-8982491	45771	0.0001641025844383	0.0015656273596413	0	0	17.095238095238095	148.98532157553385	PHKG1;UBC;RPS27A;UBA52	Activated Monocytes	Down	Case vs Control
Reactome_2022	Glycogen Storage Diseases R-HSA-3229121	45731	0.0006564583319494	0.0043313979659466	0	0	21.285560344827587	155.99445026350378	UBC;RPS27A;UBA52	Activated Monocytes	Down	Case vs Control
Reactome_2022	Glycogen Synthesis R-HSA-3322077	45729	0.0004198626602802	0.0030247248791617	0	0	25.54525862068965	198.62927609422627	UBC;RPS27A;UBA52	Activated Monocytes	Down	Case vs Control
Reactome_2022	GPVI-mediated Activation Cascade R-HSA-114604	2/32	0.0059115667529958	0.0329683530455536	0	0	18.95047619047619	97.23194427288207	FCER1G;RHOA	Activated Monocytes	Down	Case_High IOP vs Normal IOP
KEGG_2021_Human	Graft-versus-host disease	4/42	0.001465087216847	0.0101579380368062	0	0	8.989291410344041	58.66268199328648	HLA-B;HLA-DRA;TNF;HLA-DRB1	Activated Monocytes	Down	Case vs Control
Reactome_2022	GTP Hydrolysis And Joining Of 60S Ribosomal Subunit R-HSA-72706	40/109	1.0308065562047644e-49	5.598072528312028e-48	0	0	58.55369751021925	6604.642069777861	RPL32;RPL34;RPLP1;RPL11;RPL36A;RPL8;RPL9;RPL7;RPS15;RPS14;RPS17;RPL18A;RPS19;RPL36;RPS3;RPL35;RPLP2;RPL37;RPL15;RPS11;RPS27A;RPL39;RPS10;RPS13;RPS12;RPS9;RPL41;RPL21;RPS5;RPL13A;RPL35A;RPS28;RPS27;RPS29;RPL37A;RPL26;FAU;RPL28;UBA52;RPS24	Activated Monocytes	Down	Case vs Control
Reactome_2022	GTP Hydrolysis And Joining Of 60S Ribosomal Subunit R-HSA-72706	5/109	4.58772644132012e-05	0.0005784524643403	0	0	14.225028702640644	142.1015059191981	RPL41;RPS17;RPL34;RPL39;RPL7	Activated Monocytes	Down	Case_High IOP vs Normal IOP
KEGG_2021_Human	Hematopoietic cell lineage	7/99	0.0001682449882124	0.0018418398709574	0	0	6.565169717772693	57.05191162672059	CSF3R;ANPEP;HLA-DRA;CD9;CD14;TNF;HLA-DRB1	Activated Monocytes	Down	Case vs Control
KEGG_2021_Human	Hepatitis B	6/162	0.0123874648190348	0.0477146793029488	0	0	3.2934161907961035	14.46162175538791	NFKBIA;JUN;CDKN1A;FOS;TNF;ATF4	Activated Monocytes	Down	Case vs Control
KEGG_2021_Human	HIF-1 signaling pathway	5/109	0.009333436669969	0.0373337466798761	0	0	4.109740802675585	19.209553133760075	CDKN1A;ELOB;ALDOA;HIF1A;GAPDH	Activated Monocytes	Down	Case vs Control
KEGG_2021_Human	Human immunodeficiency virus 1 infection	7/212	0.0128782507042339	0.0487032026632848	0	0	2.9293966623876764	12.749365215248396	NFKBIA;JUN;HLA-B;ELOB;FOS;B2M;TNF	Activated Monocytes	Down	Case vs Control
KEGG_2021_Human	Human T-cell leukemia virus 1 infection	11/219	5.914700650688621e-05	0.0008787555252451	0	0	4.617251888736264	44.95118455242244	NFKBIA;EGR1;JUN;CDKN1A;HLA-B;HLA-DRA;FOS;B2M;TNF;HLA-DRB1;ATF4	Activated Monocytes	Down	Case vs Control
KEGG_2021_Human	Huntington disease	5/306	0.004921699809125	0.0328859032700626	0	0	4.866117915406357	25.85904363017011	NDUFA13;UQCRQ;NDUFB1;COX7C;ATP5F1E	Activated Monocytes	Down	Case_High IOP vs Normal IOP
Reactome_2022	IKK Complex Recruitment Mediated By RIP1 R-HSA-937041	45739	0.0023840545014265	0.0116078791586698	0	0	12.766163793103448	77.09425890747087	UBC;RPS27A;UBA52	Activated Monocytes	Down	Case vs Control
KEGG_2021_Human	IL-17 signaling pathway	8/94	1.5055619799516216e-05	0.0003194802302468	0	0	8.064337670320663	89.54446382342871	NFKBIA;CEBPB;JUN;FOSB;FOS;TNF;S100A9;S100A8	Activated Monocytes	Down	Case vs Control
Reactome_2022	Immune System R-HSA-168256	45/1943	7.113553918526548e-06	0.0001004433813295	0	0	2.229535244856081	26.42781517914528	FCN1;CDKN1A;SERPINA1;CSF3R;CCL3L1;GSTP1;SLC2A3;TCIRG1;IFI30;HIF1A;TNF;CTSS;CST3;ANPEP;FTH1;SEC61G;RAB24;UBC;S100A12;ELOB;RPS27A;KPNA2;B2M;CTSD;EGR1;CD74;JUN;FCER1G;HLA-B;PLAUR;CYBA;FOS;LYZ;TUBB4B;EEF1A1;NFKBIA;TYROBP;HLA-DRA;ADAM8;VIM;S100A9;UBA52;HLA-DRB1;S100A8;FTL	Activated Monocytes	Down	Case vs Control
Reactome_2022	Immune System R-HSA-168256	20/1943	1.1121683873870564e-05	0.0002303777373873	0	0	3.6011440457618304	41.0768595593936	ATP6V0B;HLA-DRB5;FCER1G;STXBP2;ADA2;CYBA;HIF1A;RHOA;CTSS;OSCAR;EEF1A1;VAMP8;SEC61G;COTL1;CD300E;S100A12;VIM;SEC61B;CTSD;S100A8	Activated Monocytes	Down	Case_High IOP vs Normal IOP
Reactome_2022	Inactivation Of CSF3 (G-CSF) Signaling R-HSA-9705462	45802	9.41120599216411e-06	0.0001302806162836	0	0	21.46195652173913	248.3923028558655	CSF3R;UBC;ELOB;RPS27A;UBA52	Activated Monocytes	Down	Case vs Control
Reactome_2022	Infection With Mycobacterium Tuberculosis R-HSA-9635486	45773	0.0002266638534025	0.0019515204939296	0	0	15.539551357733176	130.40857480342254	UBC;RPS27A;B2M;UBA52	Activated Monocytes	Down	Case vs Control
Reactome_2022	Infectious Disease R-HSA-5663205	50/961	3.0613401297175964e-19	6.175160375944636e-18	0	0	5.59349689975376	238.45224949679	RPL32;RPL34;RPLP1;ADM;RPL8;RPL9;RPL7;RPS15;RPS14;RPS17;MAP1LC3B;RPS19;RPL18A;RPL36;RPL35;RPLP2;ELOB;RPL37;RPS11;KPNA2;B2M;RPS10;RPL39;RPS13;RPS12;RPS9;RPL21;RPS5;HLA-B;RPL13A;CYBA;RPL37A;RPL26;RPL28;UBA52;RPL11;RPL36A;UBC;RPS3;RPL15;RPS27A;RPL41;JUN;RPL35A;RPS28;RPS27;RPS29;CD9;FAU;RPS24	Activated Monocytes	Down	Case vs Control
KEGG_2021_Human	Inflammatory bowel disease	4/65	0.0071857658595876	0.0332142066398718	0	0	5.593357462209921	27.60687250987703	JUN;HLA-DRA;TNF;HLA-DRB1	Activated Monocytes	Down	Case vs Control
KEGG_2021_Human	Influenza A	7/172	0.0042993114215106	0.0239654015292445	0	0	3.646996278575226	19.87357829290601	NFKBIA;NXF1;HLA-DRA;KPNA2;TNF;ACTB;HLA-DRB1	Activated Monocytes	Down	Case vs Control
Reactome_2022	Influenza Infection R-HSA-168255	41/157	6.445041303339608e-44	2.5278884223098685e-42	0	0	35.79848027017419	3560.174365285467	RPL32;RPL34;RPLP1;RPL11;RPL36A;RPL8;RPL9;RPL7;RPS15;RPS14;RPS17;RPL18A;RPS19;RPL36;RPS3;RPL35;RPLP2;RPL37;RPL15;KPNA2;RPS11;RPS27A;RPL39;RPS10;RPS13;RPS12;RPS9;RPL41;RPL21;RPS5;RPL13A;RPL35A;RPS28;RPS27;RPS29;RPL37A;RPL26;FAU;RPL28;UBA52;RPS24	Activated Monocytes	Down	Case vs Control
Reactome_2022	Influenza Infection R-HSA-168255	5/157	0.0002561279152626	0.0024759031808722	0	0	9.709347996857815	80.29469200026507	RPL41;RPS17;RPL34;RPL39;RPL7	Activated Monocytes	Down	Case_High IOP vs Normal IOP
Reactome_2022	Influenza Viral RNA Transcription And Replication R-HSA-168273	40/137	4.869760420885372e-45	2.0223828571441603e-43	0	0	41.59238699444885	4243.807852898617	RPL32;RPL34;RPLP1;RPL11;RPL36A;RPL8;RPL9;RPL7;RPS15;RPS14;RPS17;RPL18A;RPS19;RPL36;RPS3;RPL35;RPLP2;RPL37;RPL15;RPS11;RPS27A;RPL39;RPS10;RPS13;RPS12;RPS9;RPL41;RPL21;RPS5;RPL13A;RPL35A;RPS28;RPS27;RPS29;RPL37A;RPL26;FAU;RPL28;UBA52;RPS24	Activated Monocytes	Down	Case vs Control
Reactome_2022	Influenza Viral RNA Transcription And Replication R-HSA-168273	5/137	0.0001357005826724	0.0014054703205363	0	0	11.1917684305744	99.6633659926734	RPL41;RPS17;RPL34;RPL39;RPL7	Activated Monocytes	Down	Case_High IOP vs Normal IOP
Reactome_2022	InlA-mediated Entry Of Listeria Monocytogenes Into Host Cells R-HSA-8876493	45724	8.586730372127392e-05	0.0009472236941753	0	0	51.10344827586207	478.4666350404676	UBC;RPS27A;UBA52	Activated Monocytes	Down	Case vs Control
Reactome_2022	InlB-mediated Entry Of Listeria Monocytogenes Into Host Cell R-HSA-8875360	45731	0.0006564583319494	0.0043313979659466	0	0	21.285560344827587	155.99445026350378	UBC;RPS27A;UBA52	Activated Monocytes	Down	Case vs Control
Reactome_2022	Innate Immune System R-HSA-168249	31/1035	1.645052192637164e-06	2.524797495656169e-05	0	0	2.839577962659168	37.81675660429779	FCN1;SERPINA1;GSTP1;SLC2A3;TCIRG1;CTSS;CST3;ANPEP;FTH1;RAB24;UBC;S100A12;RPS27A;B2M;CTSD;JUN;FCER1G;HLA-B;PLAUR;CYBA;FOS;LYZ;TUBB4B;EEF1A1;NFKBIA;TYROBP;ADAM8;S100A9;UBA52;S100A8;FTL	Activated Monocytes	Down	Case vs Control
Reactome_2022	Innate Immune System R-HSA-168249	14/1035	1.6235445552788298e-05	0.0002931633280491	0	0	4.469890911547164	49.29535921674563	ATP6V0B;FCER1G;ADA2;CYBA;RHOA;CTSS;OSCAR;EEF1A1;VAMP8;COTL1;CD300E;S100A12;CTSD;S100A8	Activated Monocytes	Down	Case_High IOP vs Normal IOP
Reactome_2022	Insertion Of Tail-Anchored Proteins Into Endoplasmic Reticulum Membrane R-HSA-9609523	45710	0.0028178228656184	0.0175769816161741	0	0	28.44	166.99372823811356	SEC61G;SEC61B	Activated Monocytes	Down	Case_High IOP vs Normal IOP
Reactome_2022	Interferon Gamma Signaling R-HSA-877300	5/89	0.0040014440515672	0.0172257286610149	0	0	5.0934265010351965	28.121316902673428	HLA-B;HLA-DRA;IFI30;B2M;HLA-DRB1	Activated Monocytes	Down	Case vs Control
Reactome_2022	Interferon Signaling R-HSA-913531	10/200	0.0001329275992995	0.0013217871141612	0	0	4.578947368421052	40.870337744186735	EGR1;UBC;HLA-B;HLA-DRA;IFI30;RPS27A;KPNA2;B2M;UBA52;HLA-DRB1	Activated Monocytes	Down	Case vs Control
Reactome_2022	Interleukin-1 Signaling R-HSA-9020702	5/114	0.011192020349201	0.0349626830377696	0	0	3.9202233745512567	17.61181607812514	NFKBIA;UBC;S100A12;RPS27A;UBA52	Activated Monocytes	Down	Case vs Control
Reactome_2022	Interleukin-17 Signaling R-HSA-448424	5/69	0.0013088003540178	0.00710779269182	0	0	6.691915760869565	44.425248566692304	JUN;UBC;FOS;RPS27A;UBA52	Activated Monocytes	Down	Case vs Control
Reactome_2022	Interleukin-4 And Interleukin-13 Signaling R-HSA-6785807	5/107	0.0086536453909308	0.0286829748638364	0	0	4.19075021312873	19.9051189773526	CDKN1A;FOS;VIM;TNF;HIF1A	Activated Monocytes	Down	Case vs Control
Reactome_2022	Intracellular Signaling By Second Messengers R-HSA-9006925	9/306	0.010479146472379	0.0334763683687764	0	0	2.610351300616788	11.898941959866413	EGR1;NR4A1;JUN;CDKN1A;CBX6;UBC;RPS27A;KPNA2;UBA52	Activated Monocytes	Down	Case vs Control
Reactome_2022	IRAK2 Mediated Activation Of TAK1 Complex R-HSA-937042	45726	0.0001808238855092	0.001679758725915	0	0	36.498768472906406	314.5459125299294	UBC;RPS27A;UBA52	Activated Monocytes	Down	Case vs Control
Reactome_2022	IRAK2 Mediated Activation Of TAK1 Complex Upon TLR7/8 Or 9 Stimulation R-HSA-975163	45731	0.0006564583319494	0.0043313979659466	0	0	21.285560344827587	155.99445026350378	UBC;RPS27A;UBA52	Activated Monocytes	Down	Case vs Control
Reactome_2022	Iron Uptake And Transport R-HSA-917937	6/59	6.611253634072476e-05	0.0007651713222385	0	0	9.74474746642498	93.78493249353538	FTH1;UBC;TCIRG1;RPS27A;UBA52;FTL	Activated Monocytes	Down	Case vs Control
Reactome_2022	ISG15 Antiviral Mechanism R-HSA-1169408	4/75	0.0117833715537686	0.0363277743098718	0	0	4.80312176086824	21.330980418054708	UBC;KPNA2;RPS27A;UBA52	Activated Monocytes	Down	Case vs Control
Reactome_2022	Josephin Domain DUBs R-HSA-5689877	45728	0.0003257914504036	0.0024732125159678	0	0	28.385057471264368	227.9108108082397	UBC;RPS27A;UBA52	Activated Monocytes	Down	Case vs Control
KEGG_2021_Human	Kaposi sarcoma-associated herpesvirus infection	9/193	0.0004784772076482	0.0041468024662845	0	0	4.237904001539054	32.39836069718278	NFKBIA;JUN;CDKN1A;UBC;HLA-B;FOS;RPS27A;UBA52;HIF1A	Activated Monocytes	Down	Case vs Control
Reactome_2022	KEAP1-NFE2L2 Pathway R-HSA-9755511	5/100	0.0065444536964304	0.0232180116064317	0	0	4.501144164759725	22.636872245485925	MAP1LC3B;UBC;RPS27A;UBA52;ATF4	Activated Monocytes	Down	Case vs Control
Reactome_2022	Killing Mechanisms R-HSA-9664420	45699	0.0070508189923898	0.0245215675301834	0	0	18.84215546018121	93.35556012350106	JUN;CYBA	Activated Monocytes	Down	Case vs Control
Reactome_2022	L13a-mediated Translational Silencing Of Ceruloplasmin Expression R-HSA-156827	41/108	1.0803871174587492e-51	7.6275330492587685e-50	0	0	62.134020618556704	7291.708185473221	RPL32;RPL34;RPLP1;RPL11;RPL36A;RPL8;RPL9;RPL7;RPS15;RPS14;RPS17;RPL18A;RPS19;RPL36;RPS3;RPL35;RPLP2;RPL37;RPL15;RPS11;RPS27A;RPL39;RPS10;RPS13;RPS12;RPS9;RPL41;RPL21;RPS5;RPL13A;RPL35A;RPS28;RPS27;RPS29;RPL37A;RPL26;PABPC1;FAU;RPL28;UBA52;RPS24	Activated Monocytes	Down	Case vs Control
Reactome_2022	L13a-mediated Translational Silencing Of Ceruloplasmin Expression R-HSA-156827	6/108	2.521526943605811e-06	7.312428136456853e-05	0	0	17.67023172905526	227.78070036583992	RPL41;RPS17;RPL34;PABPC1;RPL39;RPL7	Activated Monocytes	Down	Case_High IOP vs Normal IOP
Reactome_2022	Late Endosomal Microautophagy R-HSA-9615710	45747	0.0056476332242937	0.0212086651933584	0	0	9.114993842364532	47.18393625714971	UBC;RPS27A;UBA52	Activated Monocytes	Down	Case vs Control
KEGG_2021_Human	Legionellosis	4/57	0.0045086295285809	0.0239654015292445	0	0	6.440251572327044	34.788706507353695	EEF1A1;NFKBIA;CD14;TNF	Activated Monocytes	Down	Case vs Control
KEGG_2021_Human	Leishmaniasis	8/77	3.377444180492522e-06	0.0001549889541019	0	0	10.05988635638128	126.73838469206876	EEF1A1;NFKBIA;JUN;HLA-DRA;CYBA;FOS;TNF;HLA-DRB1	Activated Monocytes	Down	Case vs Control
KEGG_2021_Human	Leishmaniasis	3/77	0.0027040081348593	0.019874459791216	0	0	11.665099882491187	68.97597021776596	EEF1A1;HLA-DRB5;CYBA	Activated Monocytes	Down	Case_High IOP vs Normal IOP
KEGG_2021_Human	Leukocyte transendothelial migration	4/114	0.0007642577319262	0.0086419912763972	0	0	10.597860962566845	76.0566670627012	CYBA;RHOA;ACTB;GNAI2	Activated Monocytes	Down	Case_High IOP vs Normal IOP
KEGG_2021_Human	Lipid and atherosclerosis	10/215	0.0002390439258879	0.0023676731707	0	0	4.240650406504065	35.36220375708077	NFKBIA;JUN;XBP1;CCL3L1;DDIT3;CYBA;CD14;FOS;TNF;ATF4	Activated Monocytes	Down	Case vs Control
Reactome_2022	Listeria Monocytogenes Entry Into Host Cells R-HSA-8876384	45735	0.0013503724117558	0.007114648676863	0	0	15.9609	105.45989724360516	UBC;RPS27A;UBA52	Activated Monocytes	Down	Case vs Control
KEGG_2021_Human	Lysosome	4/128	0.0011765119508204	0.0108092035481625	0	0	9.394686907020873	63.36905332281192	ATP6V0B;PSAP;CTSD;CTSS	Activated Monocytes	Down	Case_High IOP vs Normal IOP
Reactome_2022	Major Pathway Of rRNA Processing In Nucleolus And Cytosol R-HSA-6791226	40/179	7.247253300544163e-40	2.558280415092089e-38	0	0	28.962921970116216	2610.219078981794	RPL32;RPL34;RPLP1;RPL11;RPL36A;RPL8;RPL9;RPL7;RPS15;RPS14;RPS17;RPL18A;RPS19;RPL36;RPS3;RPL35;RPLP2;RPL37;RPL15;RPS11;RPS27A;RPL39;RPS10;RPS13;RPS12;RPS9;RPL41;RPL21;RPS5;RPL13A;RPL35A;RPS28;RPS27;RPS29;RPL37A;RPL26;FAU;RPL28;UBA52;RPS24	Activated Monocytes	Down	Case vs Control
Reactome_2022	Major Pathway Of rRNA Processing In Nucleolus And Cytosol R-HSA-6791226	5/179	0.0004679010213739	0.0039909204764244	0	0	8.472293703894321	64.9592259027755	RPL41;RPS17;RPL34;RPL39;RPL7	Activated Monocytes	Down	Case_High IOP vs Normal IOP
Reactome_2022	MAP Kinase Activation R-HSA-450294	5/62	0.0008053263228457	0.0048183083383824	0	0	7.516399694889397	53.54880818457567	JUN;UBC;FOS;RPS27A;UBA52	Activated Monocytes	Down	Case vs Control
Reactome_2022	MAP3K8 (TPL2)-dependent MAPK1/3 Activation R-HSA-5684264	45732	0.0008009661504561	0.0048183083383824	0	0	19.647214854111407	140.07858803108178	UBC;RPS27A;UBA52	Activated Monocytes	Down	Case vs Control
KEGG_2021_Human	MAPK signaling pathway	9/294	0.0081983685497214	0.0348012379253482	0	0	2.72193758733116	13.075698498023227	NR4A1;JUN;GADD45B;DUSP1;DDIT3;CD14;FOS;TNF;ATF4	Activated Monocytes	Down	Case vs Control
Reactome_2022	Membrane Binding And Targetting Of GAG Proteins R-HSA-174490	45731	0.0006564583319494	0.0043313979659466	0	0	21.285560344827587	155.99445026350378	UBC;RPS27A;UBA52	Activated Monocytes	Down	Case vs Control
Reactome_2022	Metabolism Of Amino Acids And Derivatives R-HSA-71291	41/364	2.4820171082139098e-28	6.739631070765465e-27	0	0	12.720979221856949	808.5875588107709	RPL32;RPL34;RPLP1;RPL11;RPL36A;RPL8;RPL9;RPL7;RPS15;RPS14;RPS17;RPS19;RPL18A;RPL36;RPS3;RPL35;RPLP2;RPL15;RPL37;RPS11;RPS27A;RPS10;RPL39;RPS13;RPS12;RPL41;RPS9;RPL21;RPS5;RPL13A;RPL35A;RPS28;RPS27;RPS29;NDUFAB1;RPL37A;RPL26;FAU;RPL28;UBA52;RPS24	Activated Monocytes	Down	Case vs Control
Reactome_2022	Metabolism Of Proteins R-HSA-392499	65/1890	8.402642927352564e-16	1.603315109921867e-14	0	0	3.758581788879936	130.47095504145344	SERPINA1;RPL32;RPL34;RPLP1;RPL8;RPL9;RPL7;RPS15;RPS14;RPS17;LGALS1;RPS19;RPL18A;ANPEP;SEC61G;RPL36;RPL35;RPLP2;ELOB;RPL37;RPS11;B2M;RPS10;RPL39;CTSD;RPS13;RPS12;EIF5AL1;CD52;RPS9;RPL21;RPS5;HLA-B;PLAUR;RPL13A;COMMD6;EEF1A1;VCAN;RPL37A;RPL26;PABPC1;RPL28;UBA52;PFDN5;RPL11;RPL36A;HIF1A;CST3;RAB40B;RAB24;UBC;RPS3;RPL15;RPS27A;RPL41;RPL35A;LYZ;TUBB4B;NFKBIA;RPS28;RPS27;RPS29;FAU;RPS24;COPE	Activated Monocytes	Down	Case vs Control
Reactome_2022	Metabolism Of Proteins R-HSA-392499	15/1890	0.0026364702285816	0.016990585917526	0	0	2.533754385964912	15.046229880263096	RPL41;RPL34;ADA2;COMMD6;HIF1A;RHOA;RPL7;EEF1A1;RPS17;SEC61G;PABPC1;SEC61B;CTSD;PFDN5;RPL39	Activated Monocytes	Down	Case_High IOP vs Normal IOP
Reactome_2022	Metabolism Of RNA R-HSA-8953854	44/666	6.864935989493332e-21	1.4686802450249372e-19	0	0	7.089880641740038	329.1679875379581	RPL32;RPL34;RPLP1;RPL11;RPL36A;RPL8;RPL9;RPL7;RPS15;NXF1;RPS14;RPS17;RPS19;RPL18A;UBC;RPL36;RPS3;RPL35;RPLP2;RPL15;RPL37;RPS11;RPS27A;RPS10;RPL39;RPS13;RPS12;RPL41;RPS9;RPL21;RPS5;RPL13A;RPL35A;RPS28;RPS27;RPS29;HNRNPH1;RPL37A;RPL26;PABPC1;FAU;RPL28;UBA52;RPS24	Activated Monocytes	Down	Case vs Control
Reactome_2022	Metabolism R-HSA-1430728	57/2049	4.2023207115517807e-10	6.8996242380361815e-09	0	0	2.8571053878435086	61.68551676375525	RPL32;RPL34;RPLP1;SLC2A3;RPL8;RPL9;RPL7;RPS15;RPS14;RPS17;RPS19;RPL18A;NAMPT;RPL36;RPL35;RPLP2;RPL37;RPS11;RPS10;RPL39;RPS13;RPS12;COX8A;RPS9;RPL21;GPX4;RPS5;RPL13A;VCAN;SCO2;RPL37A;RPL26;RPL28;UBA52;GSTP1;RPL11;RPL36A;NDUFB1;UQCR11;PHKG1;UBC;RPS3;RPL15;RPS27A;ATP5MG;ATP5ME;RPL41;B3GAT2;G0S2;RPL35A;ATP5F1E;RPS28;RPS27;RPS29;NDUFAB1;FAU;RPS24	Activated Monocytes	Down	Case vs Control
Reactome_2022	Metal Sequestration By Antimicrobial Proteins R-HSA-6799990	45694	0.0019989482397099	0.0098689332673791	0	0	42.40557939914163	263.5563632701216	S100A9;S100A8	Activated Monocytes	Down	Case vs Control
Reactome_2022	Metalloprotease DUBs R-HSA-5689901	45747	0.0056476332242937	0.0212086651933584	0	0	9.114993842364532	47.18393625714971	UBC;RPS27A;UBA52	Activated Monocytes	Down	Case vs Control
Reactome_2022	MHC Class II Antigen Presentation R-HSA-2132295	6/104	0.0014368998622121	0.0075144540942352	0	0	5.258087514481775	34.4155885825713	CD74;HLA-DRA;IFI30;CTSD;HLA-DRB1;CTSS	Activated Monocytes	Down	Case vs Control
Reactome_2022	MHC Class II Antigen Presentation R-HSA-2132295	3/104	0.0062819922725474	0.0343731652648824	0	0	8.535083943176927	43.27345689906929	HLA-DRB5;CTSD;CTSS	Activated Monocytes	Down	Case_High IOP vs Normal IOP
KEGG_2021_Human	Mitophagy	6/68	0.000147086972493	0.0016996716821415	0	0	8.326383997746161	73.4760631530245	JUN;UBC;RPS27A;UBA52;HIF1A;ATF4	Activated Monocytes	Down	Case vs Control
Reactome_2022	Mitophagy R-HSA-5205647	45775	0.0003047658069084	0.0023907184408597	0	0	14.243145743145742	115.3120368089042	MAP1LC3B;UBC;RPS27A;UBA52	Activated Monocytes	Down	Case vs Control
Reactome_2022	Modulation By Mtb Of Host Immune System R-HSA-9637628	45754	6.325148022828328e-07	9.923454453592887e-06	0	0	114.06637806637806	1628.1335438332642	UBC;RPS27A;B2M;UBA52	Activated Monocytes	Down	Case vs Control
Reactome_2022	mRNA Activation Upon Binding Of Cap-Binding Complex And eIFs, Subsequent Binding To 43S R-HSA-72662	18/58	2.7987516748507045e-21	6.37393123369225e-20	0	0	40.904377880184335	1935.8043244160745	RPS9;RPS5;RPS15;RPS14;RPS17;RPS28;RPS27;RPS19;RPS29;RPS3;PABPC1;FAU;RPS11;RPS27A;RPS10;RPS13;RPS24;RPS12	Activated Monocytes	Down	Case vs Control
Reactome_2022	MyD88 Cascade Initiated On Plasma Membrane R-HSA-975871	7/96	0.000138768961371	0.0013607067601107	0	0	6.787502464025232	60.29134919702791	NFKBIA;JUN;UBC;S100A12;FOS;RPS27A;UBA52	Activated Monocytes	Down	Case vs Control
Reactome_2022	MyD88 Deficiency (TLR2/4) R-HSA-5602498	45705	0.016646426591355	0.0479688864224354	0	0	11.301859799713878	46.28744158418776	S100A9;S100A8	Activated Monocytes	Down	Case vs Control
Reactome_2022	MyD88 Dependent Cascade Initiated On Endosome R-HSA-975155	7/102	0.0002025925780861	0.0018337225657542	0	0	6.356879039704524	54.06089287190915	NFKBIA;JUN;UBC;S100A12;FOS;RPS27A;UBA52	Activated Monocytes	Down	Case vs Control
Reactome_2022	MyD88:MAL(TIRAP) Cascade Initiated On Plasma Membrane R-HSA-166058	9/112	7.0425913361625135e-06	0.0001004433813295	0	0	7.601941747572815	90.18589718585518	NFKBIA;JUN;UBC;S100A12;FOS;RPS27A;S100A9;UBA52;S100A8	Activated Monocytes	Down	Case vs Control
Reactome_2022	MyD88-independent TLR4 Cascade R-HSA-166166	7/107	0.0002722526386416	0.0021596669986627	0	0	6.0375	49.560509879215694	NFKBIA;JUN;UBC;S100A12;FOS;RPS27A;UBA52	Activated Monocytes	Down	Case vs Control
Reactome_2022	Myoclonic Epilepsy Of Lafora R-HSA-3785653	45724	8.586730372127392e-05	0.0009472236941753	0	0	51.10344827586207	478.4666350404676	UBC;RPS27A;UBA52	Activated Monocytes	Down	Case vs Control
Reactome_2022	Negative Regulation Of FGFR1 Signaling R-HSA-5654726	3/33	0.0067381829626017	0.0236674486149095	0	0	8.506465517241379	42.53202969422749	UBC;RPS27A;UBA52	Activated Monocytes	Down	Case vs Control
Reactome_2022	Negative Regulation Of FGFR2 Signaling R-HSA-5654727	3/34	0.0073270500315827	0.0252336454746214	0	0	8.231646273637375	40.46827367279577	UBC;RPS27A;UBA52	Activated Monocytes	Down	Case vs Control
Reactome_2022	Negative Regulation Of FGFR3 Signaling R-HSA-5654732	45745	0.0046707053602604	0.0192388710899876	0	0	9.817141909814325	52.68315386332949	UBC;RPS27A;UBA52	Activated Monocytes	Down	Case vs Control
Reactome_2022	Negative Regulation Of FGFR4 Signaling R-HSA-5654733	45747	0.0056476332242937	0.0212086651933584	0	0	9.114993842364532	47.18393625714971	UBC;RPS27A;UBA52	Activated Monocytes	Down	Case vs Control
Reactome_2022	Negative Regulation Of FLT3 R-HSA-9706369	45731	0.0006564583319494	0.0043313979659466	0	0	21.285560344827587	155.99445026350378	UBC;RPS27A;UBA52	Activated Monocytes	Down	Case vs Control
Reactome_2022	Negative Regulation Of MAPK Pathway R-HSA-5675221	3/41	0.012292522336664	0.0375097187447747	0	0	6.712908348457351	29.52850052892665	UBC;RPS27A;UBA52	Activated Monocytes	Down	Case vs Control
Reactome_2022	Negative Regulation Of MET Activity R-HSA-6807004	45737	0.0018216337961458	0.0090568553526687	0	0	14.186063218390805	89.48599164558757	UBC;RPS27A;UBA52	Activated Monocytes	Down	Case vs Control
Reactome_2022	Negative Regulators Of DDX58/IFIH1 Signaling R-HSA-936440	3/35	0.0079454513282109	0.0268396585536693	0	0	7.974003232758621	38.55554697564905	UBC;RPS27A;UBA52	Activated Monocytes	Down	Case vs Control
Reactome_2022	Nervous System Development R-HSA-9675108	46/545	2.738911956180858e-26	6.905970860941736e-25	0	0	9.396952635429589	553.101358905242	RPL32;RPL34;RPLP1;RPL11;RPL36A;RPL8;RPL9;RPL7;RPS15;RPS14;RPS17;RPS19;RPL18A;UBC;RPL36;RPS3;RPL35;RPLP2;ELOB;RPL15;RPL37;RPS11;RPS27A;RPS10;RPL39;RPS13;RPS12;RPL41;RPS9;RPL21;RPS5;RPL13A;RPL35A;RHOB;MYL6;RPS28;RPS27;TYROBP;RPS29;RPL37A;RPL26;PABPC1;FAU;RPL28;UBA52;RPS24	Activated Monocytes	Down	Case vs Control
Reactome_2022	Nervous System Development R-HSA-9675108	9/545	0.0001434234026957	0.0014342340269579	0	0	5.1684434968017055	45.739223226487546	MYL6;RPL41;RPS17;RPL34;PABPC1;PFN1;RPL39;RHOA;RPL7	Activated Monocytes	Down	Case_High IOP vs Normal IOP
Reactome_2022	Neutrophil Degranulation R-HSA-6798695	25/468	3.1361323982266077e-10	5.271689221780917e-09	0	0	5.192411050198861	113.62480723883938	FCN1;SERPINA1;GSTP1;SLC2A3;TCIRG1;CTSS;CST3;ANPEP;FTH1;RAB24;S100A12;B2M;CTSD;FCER1G;HLA-B;PLAUR;CYBA;LYZ;TUBB4B;EEF1A1;TYROBP;ADAM8;S100A9;S100A8;FTL	Activated Monocytes	Down	Case vs Control
Reactome_2022	Neutrophil Degranulation R-HSA-6798695	12/468	1.0082467979547441e-07	1.7604397972712896e-05	0	0	8.540350877192983	137.5840506096035	EEF1A1;VAMP8;FCER1G;COTL1;S100A12;ADA2;CYBA;CTSD;RHOA;S100A8;CTSS;OSCAR	Activated Monocytes	Down	Case_High IOP vs Normal IOP
KEGG_2021_Human	NF-kappa B signaling pathway	5/104	0.007699400337212	0.0335283284076071	0	0	4.318401405357927	21.01598769062049	NFKBIA;GADD45B;BCL2A1;CD14;TNF	Activated Monocytes	Down	Case vs Control
Reactome_2022	NF-kB Is Activated And Signals Survival R-HSA-209560	45760	1.2222969456541714e-05	0.0001628191780437	0	0	38.01058201058201	429.9830638456331	NFKBIA;UBC;RPS27A;UBA52	Activated Monocytes	Down	Case vs Control
Reactome_2022	NGF-stimulated Transcription R-HSA-9031628	3/39	0.0107205048591989	0.033638561913753	0	0	7.086566091954023	32.14180811512842	EGR1;FOSB;FOS	Activated Monocytes	Down	Case vs Control
Reactome_2022	N-glycan Trimming In ER And Calnexin/Calreticulin Cycle R-HSA-532668	3/35	0.0079454513282109	0.0268396585536693	0	0	7.974003232758621	38.55554697564905	UBC;RPS27A;UBA52	Activated Monocytes	Down	Case vs Control
KEGG_2021_Human	Non-alcoholic fatty liver disease	10/155	1.53596264541752e-05	0.0003194802302468	0	0	6.0137931034482754	66.65548846026931	COX8A;JUN;XBP1;DDIT3;NDUFAB1;NDUFB1;UQCR11;FOS;TNF;ATF4	Activated Monocytes	Down	Case vs Control
KEGG_2021_Human	Non-alcoholic fatty liver disease	4/155	0.0023718612141225	0.0193701999153341	0	0	7.70432411375146	46.56555367489288	NDUFA13;UQCRQ;NDUFB1;COX7C	Activated Monocytes	Down	Case_High IOP vs Normal IOP
Reactome_2022	Nonsense Mediated Decay (NMD) Enhanced By Exon Junction Complex (EJC) R-HSA-975957	41/112	6.648155390786638e-51	4.266907005359424e-49	0	0	58.62160592420502	6772.993812719731	RPL32;RPL34;RPLP1;RPL11;RPL36A;RPL8;RPL9;RPL7;RPS15;RPS14;RPS17;RPL18A;RPS19;RPL36;RPS3;RPL35;RPLP2;RPL37;RPL15;RPS11;RPS27A;RPL39;RPS10;RPS13;RPS12;RPS9;RPL41;RPL21;RPS5;RPL13A;RPL35A;RPS28;RPS27;RPS29;RPL37A;RPL26;PABPC1;FAU;RPL28;UBA52;RPS24	Activated Monocytes	Down	Case vs Control
Reactome_2022	Nonsense Mediated Decay (NMD) Enhanced By Exon Junction Complex (EJC) R-HSA-975957	6/112	3.117065600362728e-06	7.532908534209927e-05	0	0	17	215.53651469391423	RPL41;RPS17;RPL34;PABPC1;RPL39;RPL7	Activated Monocytes	Down	Case_High IOP vs Normal IOP
Reactome_2022	Nonsense Mediated Decay (NMD) Independent Of Exon Junction Complex (EJC) R-HSA-975956	41/92	2.776845203533023e-55	4.901131784235785e-53	0	0	81.69334950475036	10262.38920096079	RPL32;RPL34;RPLP1;RPL11;RPL36A;RPL8;RPL9;RPL7;RPS15;RPS14;RPS17;RPL18A;RPS19;RPL36;RPS3;RPL35;RPLP2;RPL37;RPL15;RPS11;RPS27A;RPL39;RPS10;RPS13;RPS12;RPS9;RPL41;RPL21;RPS5;RPL13A;RPL35A;RPS28;RPS27;RPS29;RPL37A;PABPC1;RPL26;FAU;RPL28;UBA52;RPS24	Activated Monocytes	Down	Case vs Control
Reactome_2022	Nonsense Mediated Decay (NMD) Independent Of Exon Junction Complex (EJC) R-HSA-975956	6/92	9.831180049694866e-07	4.072917449159302e-05	0	0	20.97463002114165	290.1323390803116	RPL41;RPS17;RPL34;PABPC1;RPL39;RPL7	Activated Monocytes	Down	Case_High IOP vs Normal IOP
Reactome_2022	NOTCH1 Intracellular Domain Regulates Transcription R-HSA-2122947	4/48	0.0024109097554813	0.0116582348449987	0	0	7.761117670208579	46.78208565773272	UBC;RPS27A;HIF1A;UBA52	Activated Monocytes	Down	Case vs Control
Reactome_2022	NOTCH2 Activation And Transmission Of Signal To Nucleus R-HSA-2979096	45737	0.0018216337961458	0.0090568553526687	0	0	14.186063218390805	89.48599164558757	UBC;RPS27A;UBA52	Activated Monocytes	Down	Case vs Control
Reactome_2022	NOTCH3 Activation And Transmission Of Signal To Nucleus R-HSA-9013507	45741	0.0030431420774539	0.0138610213334353	0	0	11.60442789968652	67.24608982272133	UBC;RPS27A;UBA52	Activated Monocytes	Down	Case vs Control
Reactome_2022	NRIF Signals Cell Death From Nucleus R-HSA-205043	45732	0.0008009661504561	0.0048183083383824	0	0	19.647214854111407	140.07858803108178	UBC;RPS27A;UBA52	Activated Monocytes	Down	Case vs Control
Reactome_2022	Nuclear Events Mediated By NFE2L2 R-HSA-9759194	4/78	0.0134590892453137	0.0402632076575911	0	0	4.607698607698608	19.850429232517275	UBC;RPS27A;UBA52;ATF4	Activated Monocytes	Down	Case vs Control
Reactome_2022	Oncogene Induced Senescence R-HSA-2559585	4/33	0.000581710277505	0.0041483581405916	0	0	11.784445439617851	87.78867457275615	CDKN2D;UBC;RPS27A;UBA52	Activated Monocytes	Down	Case vs Control
KEGG_2021_Human	Osteoclast differentiation	8/127	0.0001301386552893	0.0016918025187611	0	0	5.818235664309777	52.0552314102929	NFKBIA;JUN;TYROBP;FOSB;CYBA;FOS;TNF;JUNB	Activated Monocytes	Down	Case vs Control
KEGG_2021_Human	Osteoclast differentiation	4/127	0.0011428252271817	0.0108092035481625	0	0	9.471544715447154	64.16262896018331	SPI1;CYBA;JUNB;OSCAR	Activated Monocytes	Down	Case_High IOP vs Normal IOP
Reactome_2022	Ovarian Tumor Domain Proteases R-HSA-5689896	3/39	0.0107205048591989	0.033638561913753	0	0	7.086566091954023	32.14180811512842	UBC;RPS27A;UBA52	Activated Monocytes	Down	Case vs Control
KEGG_2021_Human	Oxidative phosphorylation	8/133	0.0001791291528527	0.0018629431896686	0	0	5.53726872246696	47.77225149009401	COX8A;NDUFAB1;NDUFB1;UQCR11;TCIRG1;ATP5MG;ATP5F1E;ATP5ME	Activated Monocytes	Down	Case vs Control
KEGG_2021_Human	Oxidative phosphorylation	7/133	5.04441258509275e-07	7.415286500086342e-05	0	0	16.924786324786325	245.40626112908748	ATP6V0B;NDUFA13;UQCRQ;NDUFB1;COX7C;ATP5F1E;ATP5ME	Activated Monocytes	Down	Case_High IOP vs Normal IOP
Reactome_2022	Oxidative Stress Induced Senescence R-HSA-2559580	7/93	0.0001136262676901	0.0012309232366837	0	0	7.025346797225622	63.80838565643752	CDKN2D;CBX6;JUN;UBC;FOS;RPS27A;UBA52	Activated Monocytes	Down	Case vs Control
Reactome_2022	Oxygen-dependent Proline Hydroxylation Of Hypoxia-inducible Factor Alpha R-HSA-1234176	5/64	0.0009310391688266	0.0054323442412532	0	0	7.260869565217392	50.67512774066893	UBC;ELOB;RPS27A;UBA52;HIF1A	Activated Monocytes	Down	Case vs Control
KEGG_2021_Human	Oxytocin signaling pathway	4/154	0.0023168803497248	0.0193701999153341	0	0	7.756078431372549	47.0602670685722	MYL6;RHOA;ACTB;GNAI2	Activated Monocytes	Down	Case_High IOP vs Normal IOP
Reactome_2022	p53-Dependent G1 DNA Damage Response R-HSA-69563	4/65	0.0071857658595876	0.0248683857689651	0	0	5.593357462209921	27.60687250987703	CDKN1A;UBC;RPS27A;UBA52	Activated Monocytes	Down	Case vs Control
Reactome_2022	P75 NTR Receptor-Mediated Signaling R-HSA-193704	5/95	0.0052788704023011	0.0207320136196626	0	0	4.752415458937198	24.92187170065097	NFKBIA;LINGO1;UBC;RPS27A;UBA52	Activated Monocytes	Down	Case vs Control
Reactome_2022	p75NTR Recruits Signaling Complexes R-HSA-209543	45729	0.0004198626602802	0.0030247248791617	0	0	25.54525862068965	198.62927609422627	UBC;RPS27A;UBA52	Activated Monocytes	Down	Case vs Control
Reactome_2022	p75NTR Signals Via NF-kB R-HSA-193639	45763	3.0261585540488807e-05	0.0003748189366944	0	0	28.503607503607505	296.5980347844991	NFKBIA;UBC;RPS27A;UBA52	Activated Monocytes	Down	Case vs Control
KEGG_2021_Human	Parkinson disease	13/249	8.363320317338212e-06	0.0002485100894294	0	0	4.8457207207207205	56.65449509930973	COX8A;XBP1;DUSP1;NDUFB1;UQCR11;TUBB4B;ATP5F1E;DDIT3;NDUFAB1;UBC;RPS27A;UBA52;ATF4	Activated Monocytes	Down	Case vs Control
KEGG_2021_Human	Parkinson disease	6/249	0.0002756882760771	0.0040526176583339	0	0	7.364384586606809	60.36026179380944	NDUFA13;UQCRQ;NDUFB1;COX7C;ATP5F1E;GNAI2	Activated Monocytes	Down	Case_High IOP vs Normal IOP
KEGG_2021_Human	Pathogenic Escherichia coli infection	9/197	0.0005549148426681	0.0046168914909991	0	0	4.146888533232913	31.0879622342583	NFKBIA;JUN;RPS3;FOS;TUBB4B;TNF;GAPDH;ACTB;ARF6	Activated Monocytes	Down	Case vs Control
KEGG_2021_Human	Pathways of neurodegeneration	13/475	0.0042278186495769	0.0239654015292445	0	0	2.4466576966576965	13.373600045268534	COX8A;XBP1;NDUFB1;UQCR11;TUBB4B;TNF;ATP5F1E;DDIT3;NDUFAB1;UBC;RPS27A;UBA52;ATF4	Activated Monocytes	Down	Case vs Control
Reactome_2022	Peptide Chain Elongation R-HSA-156902	41/86	7.423774393049429e-57	2.620592360746449e-54	0	0	92.6139747995418	11969.676705814636	RPL32;RPL34;RPLP1;RPL11;RPL36A;RPL8;RPL9;RPL7;RPS15;RPS14;RPS17;RPL18A;RPS19;RPL36;RPS3;RPL35;RPLP2;RPL37;RPL15;RPS11;RPS27A;RPL39;RPS10;RPS13;RPS12;RPS9;RPL41;RPL21;RPS5;RPL13A;RPL35A;EEF1A1;RPS28;RPS27;RPS29;RPL37A;RPL26;FAU;RPL28;UBA52;RPS24	Activated Monocytes	Down	Case vs Control
Reactome_2022	Peptide Chain Elongation R-HSA-156902	6/86	6.593046991028666e-07	4.072917449159302e-05	0	0	22.55454545454545	320.99809625250464	EEF1A1;RPL41;RPS17;RPL34;RPL39;RPL7	Activated Monocytes	Down	Case_High IOP vs Normal IOP
Reactome_2022	PERK Regulates Gene Expression R-HSA-381042	3/32	0.006178501948158	0.0222552162010182	0	0	8.800237812128419	44.76398874701129	CEBPB;DDIT3;ATF4	Activated Monocytes	Down	Case vs Control
KEGG_2021_Human	Pertussis	4/76	0.0123261398708041	0.0477146793029488	0	0	4.736171236171236	20.820365421463983	JUN;FOS;CD14;TNF	Activated Monocytes	Down	Case vs Control
KEGG_2021_Human	Pertussis	3/76	0.0026053311498374	0.019874459791216	0	0	11.825491363907089	70.36398539234469	CFL1;RHOA;GNAI2	Activated Monocytes	Down	Case_High IOP vs Normal IOP
Reactome_2022	Pexophagy R-HSA-9664873	45758	5.7467786943703006e-06	8.452553662969651e-05	0	0	48.87569573283859	589.77671970571	MAP1LC3B;UBC;RPS27A;UBA52	Activated Monocytes	Down	Case vs Control
KEGG_2021_Human	Phagosome	10/152	1.2948038194878155e-05	0.0003194802302468	0	0	6.141784037558685	69.12311547924695	SEC61G;HLA-B;HLA-DRA;CYBA;CD14;TCIRG1;TUBB4B;ACTB;HLA-DRB1;CTSS	Activated Monocytes	Down	Case vs Control
KEGG_2021_Human	Phagosome	7/152	1.241949862778212e-06	9.128331491419856e-05	0	0	14.692944297082228	199.8068214780004	ATP6V0B;HLA-DRB5;SEC61G;CYBA;SEC61B;CTSS;ACTB	Activated Monocytes	Down	Case_High IOP vs Normal IOP
Reactome_2022	PINK1-PRKN Mediated Mitophagy R-HSA-5205685	45769	0.0001150721439392	0.0012309232366837	0	0	18.996632996633	172.29853590964794	MAP1LC3B;UBC;RPS27A;UBA52	Activated Monocytes	Down	Case vs Control
Reactome_2022	PIP3 Activates AKT Signaling R-HSA-1257604	8/268	0.0142109827477675	0.0419788862758321	0	0	2.6438495425279567	11.24624902992694	EGR1;NR4A1;JUN;CDKN1A;CBX6;UBC;RPS27A;UBA52	Activated Monocytes	Down	Case vs Control
Reactome_2022	Plasma Lipoprotein Clearance R-HSA-8964043	3/35	0.0079454513282109	0.0268396585536693	0	0	7.974003232758621	38.55554697564905	UBC;RPS27A;UBA52	Activated Monocytes	Down	Case vs Control
KEGG_2021_Human	Platelet activation	5/124	8.479883838023469e-05	0.0015581786552368	0	0	12.422551109996236	116.46425786268136	VAMP8;FCER1G;RHOA;ACTB;GNAI2	Activated Monocytes	Down	Case_High IOP vs Normal IOP
Reactome_2022	Platelet Activation, Signaling And Aggregation R-HSA-76002	5/254	0.0022237779799442	0.0153546574805676	0	0	5.897920038362405	36.02772610180515	FCER1G;STXBP2;PFN1;RHOA;GNAI2	Activated Monocytes	Down	Case_High IOP vs Normal IOP
Reactome_2022	Platelet Degranulation R-HSA-114608	5/125	0.0161354239359599	0.0470727656974698	0	0	3.558876811594203	14.68655281459767	SRGN;SERPINA1;TMSB4X;CD9;TAGLN2	Activated Monocytes	Down	Case vs Control
Reactome_2022	Prevention Of Phagosomal-Lysosomal Fusion R-HSA-9636383	45725	0.000127683720014	0.001287781518999	0	0	42.58405172413793	381.8066612091947	UBC;RPS27A;UBA52	Activated Monocytes	Down	Case vs Control
KEGG_2021_Human	Prion disease	11/273	0.0004048501155673	0.0038276738199093	0	0	3.655483233369684	28.55661178620339	COX8A;EGR1;DDIT3;NDUFAB1;NDUFB1;UQCR11;CYBA;TUBB4B;TNF;ATP5F1E;ATF4	Activated Monocytes	Down	Case vs Control
KEGG_2021_Human	Prion disease	6/273	0.0004499424279095	0.0055117947418917	0	0	6.69424582907729	51.58847528257665	NDUFA13;UQCRQ;NDUFB1;CYBA;COX7C;ATP5F1E	Activated Monocytes	Down	Case_High IOP vs Normal IOP
KEGG_2021_Human	Protein export	45711	0.0030790235529667	0.0215531648707673	0	0	27.0843537414966	156.63268426345226	SEC61G;SEC61B	Activated Monocytes	Down	Case_High IOP vs Normal IOP
Reactome_2022	Protein Ubiquitination R-HSA-8852135	4/76	0.0123261398708041	0.0375097187447747	0	0	4.736171236171236	20.820365421463983	UBC;HLA-B;RPS27A;UBA52	Activated Monocytes	Down	Case vs Control
Reactome_2022	PTEN Regulation R-HSA-6807070	6/139	0.0060660848097302	0.0221899268169406	0	0	3.867485307154349	19.743674496766115	EGR1;CBX6;JUN;UBC;RPS27A;UBA52	Activated Monocytes	Down	Case vs Control
Reactome_2022	PTK6 Regulates RTKs And Their Effectors AKT1 And DOK1 R-HSA-8849469	45725	0.000127683720014	0.001287781518999	0	0	42.58405172413793	381.8066612091947	UBC;RPS27A;UBA52	Activated Monocytes	Down	Case vs Control
KEGG_2021_Human	Rap1 signaling pathway	4/210	0.0069656264867038	0.042664462231061	0	0	5.631639063392347	27.971043155551687	PFN1;RHOA;ACTB;GNAI2	Activated Monocytes	Down	Case_High IOP vs Normal IOP
Reactome_2022	Recognition Of DNA Damage By PCNA-containing Replication Complex R-HSA-110314	45746	0.005145176723909	0.0204072739723582	0	0	9.453065134099615	49.81477538082851	UBC;RPS27A;UBA52	Activated Monocytes	Down	Case vs Control
KEGG_2021_Human	Regulation of actin cytoskeleton	4/218	0.0079262247793744	0.046606201702722	0	0	5.4189114898295765	26.2144093094609	CFL1;PFN1;RHOA;ACTB	Activated Monocytes	Down	Case_High IOP vs Normal IOP
Reactome_2022	Regulation Of BACH1 Activity R-HSA-9708530	45727	0.0002464783252089	0.0020234150883435	0	0	31.93480603448276	265.32192106930296	UBC;RPS27A;UBA52	Activated Monocytes	Down	Case vs Control
Reactome_2022	Regulation Of Expression Of SLITs And ROBOs R-HSA-9010553	43/167	9.066005549551625e-46	4.0003749487396537e-44	0	0	35.47391633064516	3679.155327553518	RPL32;RPL34;RPLP1;RPL11;RPL36A;RPL8;RPL9;RPL7;RPS15;RPS14;RPS17;RPL18A;RPS19;UBC;RPL36;RPS3;RPL35;RPLP2;ELOB;RPL37;RPL15;RPS11;RPS27A;RPL39;RPS10;RPS13;RPS12;RPS9;RPL41;RPL21;RPS5;RPL13A;RPL35A;RPS28;RPS27;RPS29;RPL37A;RPL26;PABPC1;FAU;RPL28;UBA52;RPS24	Activated Monocytes	Down	Case vs Control
Reactome_2022	Regulation Of Expression Of SLITs And ROBOs R-HSA-9010553	6/167	3.0685146485531145e-05	0.0004044860218547	0	0	11.161490683229813	115.98721820727158	RPL41;RPS17;RPL34;PABPC1;RPL39;RPL7	Activated Monocytes	Down	Case_High IOP vs Normal IOP
Reactome_2022	Regulation Of FZD By Ubiquitination R-HSA-4641263	45736	0.0015749740264133	0.0081162895083782	0	0	15.02129817444219	96.9401955902398	UBC;RPS27A;UBA52	Activated Monocytes	Down	Case vs Control
Reactome_2022	Regulation Of Innate Immune Responses To Cytosolic DNA R-HSA-3134975	45731	0.0006564583319494	0.0043313979659466	0	0	21.285560344827587	155.99445026350378	UBC;RPS27A;UBA52	Activated Monocytes	Down	Case vs Control
Reactome_2022	Regulation Of Necroptotic Cell Death R-HSA-5675482	45745	0.0046707053602604	0.0192388710899876	0	0	9.817141909814325	52.68315386332949	UBC;RPS27A;UBA52	Activated Monocytes	Down	Case vs Control
Reactome_2022	Regulation Of NF-kappa B Signaling R-HSA-9758274	45734	0.0011470524810816	0.0063267113409659	0	0	17.025862068965516	115.27461535711042	UBC;RPS27A;UBA52	Activated Monocytes	Down	Case vs Control
Reactome_2022	Regulation Of PTEN Localization R-HSA-8948747	45725	0.000127683720014	0.001287781518999	0	0	42.58405172413793	381.8066612091947	UBC;RPS27A;UBA52	Activated Monocytes	Down	Case vs Control
Reactome_2022	Regulation Of TNFR1 Signaling R-HSA-5357905	4/35	0.0007307900654856	0.0047333741856228	0	0	11.023041474654375	79.60161894732234	UBC;RPS27A;TNF;UBA52	Activated Monocytes	Down	Case vs Control
Reactome_2022	Regulation Of TP53 Activity Thru Methylation R-HSA-6804760	45735	0.0013503724117558	0.007114648676863	0	0	15.9609	105.45989724360516	UBC;RPS27A;UBA52	Activated Monocytes	Down	Case vs Control
Reactome_2022	Regulation Of TP53 Degradation R-HSA-6804757	3/36	0.0085937101244206	0.0286186761690611	0	0	7.731974921630094	36.778876276561775	UBC;RPS27A;UBA52	Activated Monocytes	Down	Case vs Control
Reactome_2022	Regulation Of TP53 Expression And Degradation R-HSA-6806003	3/37	0.0092721254690382	0.0303061138015786	0	0	7.504183569979716	35.125152021897144	UBC;RPS27A;UBA52	Activated Monocytes	Down	Case vs Control
KEGG_2021_Human	Renal cell carcinoma	4/69	0.0088485904126561	0.0360883687418135	0	0	5.248085248085248	24.810307833144144	CDKN1A;JUN;ELOB;HIF1A	Activated Monocytes	Down	Case vs Control
Reactome_2022	Respiratory Electron Transport R-HSA-611105	5/90	0.0041970966096499	0.0179584860994719	0	0	5.033248081841432	27.548790177685667	COX8A;SCO2;NDUFAB1;NDUFB1;UQCR11	Activated Monocytes	Down	Case vs Control
Reactome_2022	Respiratory Electron Transport R-HSA-611105	4/90	0.0003122703082611	0.0027441936180527	0	0	13.571819425444597	109.5468591759694	NDUFA13;UQCRQ;NDUFB1;COX7C	Activated Monocytes	Down	Case_High IOP vs Normal IOP
Reactome_2022	Respiratory Electron Transport, ATP Synthesis By Chemiosmotic Coupling, Heat Production By Uncoupling Proteins R-HSA-163200	8/112	5.36662740606033e-05	0.0006370105543161	0	0	6.66248729244324	65.5104106746941	COX8A;SCO2;NDUFAB1;NDUFB1;UQCR11;ATP5MG;ATP5F1E;ATP5ME	Activated Monocytes	Down	Case vs Control
Reactome_2022	Respiratory Electron Transport, ATP Synthesis By Chemiosmotic Coupling, Heat Production By Uncoupling Proteins R-HSA-163200	6/112	3.117065600362728e-06	7.532908534209927e-05	0	0	17	215.53651469391423	NDUFA13;UQCRQ;NDUFB1;COX7C;ATP5F1E;ATP5ME	Activated Monocytes	Down	Case_High IOP vs Normal IOP
Reactome_2022	Response Of EIF2AK1 (HRI) To Heme Deficiency R-HSA-9648895	45731	0.0006564583319494	0.0043313979659466	0	0	21.285560344827587	155.99445026350378	CEBPB;DDIT3;ATF4	Activated Monocytes	Down	Case vs Control
Reactome_2022	Response Of EIF2AK4 (GCN2) To Amino Acid Deficiency R-HSA-9633012	43/98	1.2933122595660422e-57	9.130784552536258e-55	0	0	80.25852272727273	10513.07542760102	CEBPB;RPL32;RPL34;RPLP1;RPL11;RPL36A;RPL8;RPL9;RPL7;RPS15;RPS14;RPS17;RPL18A;RPS19;RPL36;RPS3;RPL35;RPLP2;RPL37;RPL15;RPS11;RPS27A;RPL39;RPS10;RPS13;RPS12;RPS9;RPL41;RPL21;RPS5;RPL13A;RPL35A;RPS28;RPS27;RPS29;DDIT3;RPL37A;RPL26;FAU;RPL28;UBA52;RPS24;ATF4	Activated Monocytes	Down	Case vs Control
Reactome_2022	Response Of EIF2AK4 (GCN2) To Amino Acid Deficiency R-HSA-9633012	5/98	2.749746033175513e-05	0.0003797268331528	0	0	15.916385812871129	167.14460310750513	RPL41;RPS17;RPL34;RPL39;RPL7	Activated Monocytes	Down	Case_High IOP vs Normal IOP
Reactome_2022	Response Of Mtb To Phagocytosis R-HSA-9637690	45738	0.0020910921747891	0.0102521602458414	0	0	13.43874773139746	82.91799779061546	UBC;RPS27A;UBA52	Activated Monocytes	Down	Case vs Control
KEGG_2021_Human	Rheumatoid arthritis	7/93	0.0001136262676901	0.0015756175786371	0	0	7.025346797225622	63.80838565643752	JUN;CCL3L1;HLA-DRA;TCIRG1;FOS;TNF;HLA-DRB1	Activated Monocytes	Down	Case vs Control
Reactome_2022	RHO GTPase Effectors R-HSA-195258	5/269	0.0028486832274489	0.0175769816161741	0	0	5.55857078245138	32.57821869923343	MYL6;CYBA;PFN1;RHOA;S100A8	Activated Monocytes	Down	Case_High IOP vs Normal IOP
Reactome_2022	RHO GTPases Activate CIT R-HSA-5625900	45707	0.002100520687631	0.0148573414490977	0	0	33.463865546218486	206.3238061147269	MYL6;RHOA	Activated Monocytes	Down	Case_High IOP vs Normal IOP
Reactome_2022	RHO GTPases Activate NADPH Oxidases R-HSA-5668599	45740	0.0027011918863111	0.0124643233446777	0	0	12.157635467980295	71.90101192492362	CYBA;S100A9;S100A8	Activated Monocytes	Down	Case vs Control
Reactome_2022	RHO GTPases Activate NADPH Oxidases R-HSA-5668599	45712	0.0033511402423285	0.0198332789852099	0	0	25.851948051948053	147.3161528181512	CYBA;S100A8	Activated Monocytes	Down	Case_High IOP vs Normal IOP
Reactome_2022	RHO GTPases Activate ROCKs R-HSA-5627117	45707	0.002100520687631	0.0148573414490977	0	0	33.463865546218486	206.3238061147269	MYL6;RHOA	Activated Monocytes	Down	Case_High IOP vs Normal IOP
Reactome_2022	Ribosomal Scanning And Start Codon Recognition R-HSA-72702	17/57	7.958398451805516e-20	1.652538031463146e-18	0	0	38.454701834862384	1691.1406531887087	RPS9;RPS5;RPS15;RPS14;RPS17;RPS28;RPS27;RPS19;RPS29;RPS3;FAU;RPS11;RPS27A;RPS10;RPS13;RPS24;RPS12	Activated Monocytes	Down	Case vs Control
KEGG_2021_Human	Ribosome	45/158	3.929129040083448e-50	8.172588403373571e-48	0	0	41.1895668374476	4685.759593604149	RPL32;RPL10;RPL34;RPLP1;RPL11;RPL36A;RPL8;RPL9;RPL7;RPS15;RPS14;RPS17;RPL18A;RPS19;RPS18;RPL36;RPS3;RPL35;RPLP2;RPL13;RPL37;RPL15;RPS11;RPS27A;RPL39;RPS10;RPL17;RPS13;RPS12;RPS9;RPL41;RPL21;RPS5;RPL13A;RPL35A;RPS26;RPS28;RPS27;RPS29;RPL37A;RPL26;FAU;RPL28;UBA52;RPS24	Activated Monocytes	Down	Case vs Control
KEGG_2021_Human	Ribosome	6/158	2.245637534803741e-05	0.0006602174352322	0	0	11.82775119617225	126.60349187769536	RPS26;RPL41;RPS17;RPL34;RPL39;RPL7	Activated Monocytes	Down	Case_High IOP vs Normal IOP
Reactome_2022	RIPK1-mediated Regulated Necrosis R-HSA-5213460	45747	0.0056476332242937	0.0212086651933584	0	0	9.114993842364532	47.18393625714971	UBC;RPS27A;UBA52	Activated Monocytes	Down	Case vs Control
Reactome_2022	Role Of GTSE1 In G2/M Progression After G2 Checkpoint R-HSA-8852276	4/59	0.0051011027549483	0.0204072739723582	0	0	6.20543093270366	32.75411700836257	CDKN1A;UBC;RPS27A;UBA52	Activated Monocytes	Down	Case vs Control
Reactome_2022	ROS And RNS Production In Phagocytes R-HSA-1222556	2/36	0.0074393733819704	0.0399521903846558	0	0	16.71764705882353	81.93266424635078	ATP6V0B;CYBA	Activated Monocytes	Down	Case_High IOP vs Normal IOP
Reactome_2022	rRNA Processing In Nucleus And Cytosol R-HSA-8868773	40/189	7.58622144477404e-39	2.550415400004987e-37	0	0	27.00533471003269	2370.37934622816	RPL32;RPL34;RPLP1;RPL11;RPL36A;RPL8;RPL9;RPL7;RPS15;RPS14;RPS17;RPL18A;RPS19;RPL36;RPS3;RPL35;RPLP2;RPL37;RPL15;RPS11;RPS27A;RPL39;RPS10;RPS13;RPS12;RPS9;RPL41;RPL21;RPS5;RPL13A;RPL35A;RPS28;RPS27;RPS29;RPL37A;RPL26;FAU;RPL28;UBA52;RPS24	Activated Monocytes	Down	Case vs Control
Reactome_2022	rRNA Processing In Nucleus And Cytosol R-HSA-8868773	5/189	0.0005990349280352	0.0049634322608635	0	0	8.00778715120052	59.4193073543152	RPL41;RPS17;RPL34;RPL39;RPL7	Activated Monocytes	Down	Case_High IOP vs Normal IOP
Reactome_2022	rRNA Processing R-HSA-72312	40/199	6.893240490923517e-38	2.2121035393600014e-36	0	0	25.293984841154654	2164.347910444712	RPL32;RPL34;RPLP1;RPL11;RPL36A;RPL8;RPL9;RPL7;RPS15;RPS14;RPS17;RPL18A;RPS19;RPL36;RPS3;RPL35;RPLP2;RPL37;RPL15;RPS11;RPS27A;RPL39;RPS10;RPS13;RPS12;RPL41;RPS9;RPL21;RPS5;RPL13A;RPL35A;RPS28;RPS27;RPS29;RPL37A;RPL26;FAU;RPL28;UBA52;RPS24	Activated Monocytes	Down	Case vs Control
Reactome_2022	rRNA Processing R-HSA-72312	5/199	0.0007560255598771	0.0060902058990104	0	0	7.591167871980304	54.56102848541396	RPL41;RPS17;RPL34;RPL39;RPL7	Activated Monocytes	Down	Case_High IOP vs Normal IOP
KEGG_2021_Human	Salmonella infection	12/249	4.096819103889859e-05	0.0007746712487355	0	0	4.433899074757337	44.79441700921504	NFKBIA;JUN;RPS3;CD14;FOS;TUBB4B;TNF;GAPDH;ACTB;S100A10;RHOB;ARF6	Activated Monocytes	Down	Case vs Control
Reactome_2022	SARS-CoV Infections R-HSA-9679506	23/369	8.213553376228738e-11	1.414333825272558e-09	0	0	6.088954629730614	141.4016645602816	RPS9;RPS5;HLA-B;RPS15;RPS14;RPS28;RPS17;MAP1LC3B;RPS27;RPS19;RPS29;UBC;RPS3;FAU;RPS11;RPS27A;KPNA2;B2M;RPS10;UBA52;RPS24;RPS13;RPS12	Activated Monocytes	Down	Case vs Control
Reactome_2022	SARS-CoV-1 Infection R-HSA-9678108	4/52	0.0032340939083711	0.0145431229255414	0	0	7.112914862914863	40.78549991855754	MAP1LC3B;UBC;RPS27A;UBA52	Activated Monocytes	Down	Case vs Control
Reactome_2022	SARS-CoV-2 Infection R-HSA-9694516	23/283	3.5809074947281753e-13	6.320301728195227e-12	0	0	8.138878809869375	233.2439071414572	RPS9;RPS5;HLA-B;RPS15;RPS14;RPS28;RPS17;MAP1LC3B;RPS27;RPS19;RPS29;UBC;RPS3;FAU;RPS11;RPS27A;KPNA2;B2M;RPS10;UBA52;RPS24;RPS13;RPS12	Activated Monocytes	Down	Case vs Control
Reactome_2022	SARS-CoV-2 Modulates Host Translation Machinery R-HSA-9754678	17/47	1.73246001209327e-21	4.217644029440858e-20	0	0	51.29892966360856	2452.332229904036	RPS9;RPS5;RPS15;RPS14;RPS17;RPS28;RPS27;RPS19;RPS29;RPS3;FAU;RPS11;RPS27A;RPS10;RPS13;RPS24;RPS12	Activated Monocytes	Down	Case vs Control
Reactome_2022	SARS-CoV-2-host Interactions R-HSA-9705683	21/196	1.7339705323945016e-14	3.2215347259750483e-13	0	0	10.985046728971962	348.0697455773288	RPS9;RPS5;HLA-B;RPS15;RPS14;RPS17;RPS28;MAP1LC3B;RPS27;RPS19;RPS29;RPS3;FAU;RPS11;RPS27A;KPNA2;B2M;RPS10;RPS13;RPS24;RPS12	Activated Monocytes	Down	Case vs Control
Reactome_2022	SCF(Skp2)-mediated Degradation Of P27/P21 R-HSA-187577	4/59	0.0051011027549483	0.0204072739723582	0	0	6.20543093270366	32.75411700836257	CDKN1A;UBC;RPS27A;UBA52	Activated Monocytes	Down	Case vs Control
Reactome_2022	Selective Autophagy R-HSA-9663891	4/61	0.0057436057460301	0.0213420297720909	0	0	5.987088934457356	30.891391709877578	MAP1LC3B;UBC;RPS27A;UBA52	Activated Monocytes	Down	Case vs Control
Reactome_2022	Selenoamino Acid Metabolism R-HSA-2408522	40/114	8.955510566825099e-49	4.21506030678568e-47	0	0	54.58350658350658	6038.813528496181	RPL32;RPL34;RPLP1;RPL11;RPL36A;RPL8;RPL9;RPL7;RPS15;RPS14;RPS17;RPL18A;RPS19;RPL36;RPS3;RPL35;RPLP2;RPL37;RPL15;RPS11;RPS27A;RPL39;RPS10;RPS13;RPS12;RPS9;RPL41;RPL21;RPS5;RPL13A;RPL35A;RPS28;RPS27;RPS29;RPL37A;RPL26;FAU;RPL28;UBA52;RPS24	Activated Monocytes	Down	Case vs Control
Reactome_2022	Selenoamino Acid Metabolism R-HSA-2408522	5/114	5.685126528036064e-05	0.0006594746772521	0	0	13.569081199507051	132.63874680551413	RPL41;RPS17;RPL34;RPL39;RPL7	Activated Monocytes	Down	Case_High IOP vs Normal IOP
Reactome_2022	Selenocysteine Synthesis R-HSA-2408557	40/90	7.154546661808095e-54	7.215871347480735e-52	0	0	80.88205128205128	9897.686002132175	RPL32;RPL34;RPLP1;RPL11;RPL36A;RPL8;RPL9;RPL7;RPS15;RPS14;RPS17;RPL18A;RPS19;RPL36;RPS3;RPL35;RPLP2;RPL37;RPL15;RPS11;RPS27A;RPL39;RPS10;RPS13;RPS12;RPS9;RPL41;RPL21;RPS5;RPL13A;RPL35A;RPS28;RPS27;RPS29;RPL37A;RPL26;FAU;RPL28;UBA52;RPS24	Activated Monocytes	Down	Case vs Control
Reactome_2022	Selenocysteine Synthesis R-HSA-2408557	5/90	1.819634449960089e-05	0.0002931633280491	0	0	17.421422300263387	190.14245233564108	RPL41;RPS17;RPL34;RPL39;RPL7	Activated Monocytes	Down	Case_High IOP vs Normal IOP
Reactome_2022	Sema4D In Semaphorin Signaling R-HSA-400685	45712	0.0033511402423285	0.0198332789852099	0	0	25.851948051948053	147.3161528181512	MYL6;RHOA	Activated Monocytes	Down	Case_High IOP vs Normal IOP
Reactome_2022	Sema4D Induced Cell Migration And Growth-Cone Collapse R-HSA-416572	45708	0.0023284906232039	0.0157037739704451	0	0	31.603174603174605	191.59535285451057	MYL6;RHOA	Activated Monocytes	Down	Case_High IOP vs Normal IOP
Reactome_2022	Senescence-Associated Secretory Phenotype (SASP) R-HSA-2559582	8/81	4.95868386137601e-06	7.448576183258432e-05	0	0	9.506728622291956	116.1187028118273	CDKN2D;CDKN1A;CEBPB;JUN;UBC;FOS;RPS27A;UBA52	Activated Monocytes	Down	Case vs Control
KEGG_2021_Human	Shigellosis	9/246	0.0025988498156366	0.0163806291409826	0	0	3.281281505544976	19.532439498738714	NFKBIA;JUN;UBC;CD14;RPS27A;TNF;UBA52;ACTB;ARF6	Activated Monocytes	Down	Case vs Control
Reactome_2022	Signaling By CSF3 (G-CSF) R-HSA-9674555	45807	2.406236358016528e-05	0.0003088732488653	0	0	17.16521739130435	182.54971155354448	CSF3R;UBC;ELOB;RPS27A;UBA52	Activated Monocytes	Down	Case vs Control
Reactome_2022	Signaling By EGFR In Cancer R-HSA-1643713	45740	0.0027011918863111	0.0124643233446777	0	0	12.157635467980295	71.90101192492362	UBC;RPS27A;UBA52	Activated Monocytes	Down	Case vs Control
Reactome_2022	Signaling By FGFR2 R-HSA-5654738	4/72	0.0102480176183274	0.0328868201751781	0	0	5.015788133435192	22.97567522085737	HNRNPH1;UBC;RPS27A;UBA52	Activated Monocytes	Down	Case vs Control
Reactome_2022	Signaling By FGFR3 R-HSA-5654741	3/39	0.0107205048591989	0.033638561913753	0	0	7.086566091954023	32.14180811512842	UBC;RPS27A;UBA52	Activated Monocytes	Down	Case vs Control
Reactome_2022	Signaling By FGFR4 R-HSA-5654743	3/40	0.0114909517989061	0.0355816314474899	0	0	6.894687791239515	30.79302257636179	UBC;RPS27A;UBA52	Activated Monocytes	Down	Case vs Control
Reactome_2022	Signaling By Interleukins R-HSA-449147	14/453	0.0009875528309341	0.0055776983891159	0	0	2.788773333058473	19.299093891209733	JUN;CDKN1A;CSF3R;CCL3L1;FOS;HIF1A;TNF;NFKBIA;UBC;S100A12;VIM;RPS27A;S100A9;UBA52	Activated Monocytes	Down	Case vs Control
Reactome_2022	Signaling By MET R-HSA-6806834	4/63	0.0064379205719368	0.0229554137565022	0	0	5.783549783549783	29.1811877802621	UBC;RPS27A;UBA52;ARF6	Activated Monocytes	Down	Case vs Control
Reactome_2022	Signaling By Non-Receptor Tyrosine Kinases R-HSA-9006927	4/52	0.0032340939083711	0.0145431229255414	0	0	7.112914862914863	40.78549991855754	UBC;RPS27A;UBA52;HIF1A	Activated Monocytes	Down	Case vs Control
Reactome_2022	Signaling By NOTCH1 R-HSA-1980143	4/74	0.0112562023232151	0.0350082768290302	0	0	4.871985157699443	21.859798322160387	UBC;RPS27A;UBA52;HIF1A	Activated Monocytes	Down	Case vs Control
Reactome_2022	Signaling By NOTCH2 R-HSA-1980145	3/32	0.006178501948158	0.0222552162010182	0	0	8.800237812128419	44.76398874701129	UBC;RPS27A;UBA52	Activated Monocytes	Down	Case vs Control
Reactome_2022	Signaling By ROBO Receptors R-HSA-376176	43/209	3.4127404859534646e-41	1.2681025174121824e-39	0	0	26.44192394578313	2463.8181012799187	RPL32;RPL34;RPLP1;RPL11;RPL36A;RPL8;RPL9;RPL7;RPS15;RPS14;RPS17;RPL18A;RPS19;UBC;RPL36;RPS3;RPL35;RPLP2;ELOB;RPL37;RPL15;RPS11;RPS27A;RPL39;RPS10;RPS13;RPS12;RPL41;RPS9;RPL21;RPS5;RPL13A;RPL35A;RPS28;RPS27;RPS29;RPL37A;RPL26;PABPC1;FAU;RPL28;UBA52;RPS24	Activated Monocytes	Down	Case vs Control
Reactome_2022	Signaling By ROBO Receptors R-HSA-376176	8/209	8.389040377130738e-07	4.072917449159302e-05	0	0	12.268034825870648	171.64415485243123	RPL41;RPS17;RPL34;PABPC1;PFN1;RPL39;RHOA;RPL7	Activated Monocytes	Down	Case_High IOP vs Normal IOP
Reactome_2022	SMAD2/SMAD3:SMAD4 Heterotrimer Regulates Transcription R-HSA-2173796	3/36	0.0085937101244206	0.0286186761690611	0	0	7.731974921630094	36.778876276561775	UBC;RPS27A;UBA52	Activated Monocytes	Down	Case vs Control
KEGG_2021_Human	Sphingolipid signaling pathway	4/119	0.0008972722731289	0.0094213588678542	0	0	10.13452685421995	71.10537279500095	FCER1G;CTSD;RHOA;GNAI2	Activated Monocytes	Down	Case_High IOP vs Normal IOP
Reactome_2022	Spry Regulation Of FGF Signaling R-HSA-1295596	45732	0.0008009661504561	0.0048183083383824	0	0	19.647214854111407	140.07858803108178	UBC;RPS27A;UBA52	Activated Monocytes	Down	Case vs Control
Reactome_2022	SRP-dependent Cotranslational Protein Targeting To Membrane R-HSA-1799339	41/108	1.0803871174587492e-51	7.6275330492587685e-50	0	0	62.134020618556704	7291.708185473221	RPL32;RPL34;RPLP1;RPL11;RPL36A;RPL8;RPL9;RPL7;RPS15;RPS14;RPS17;RPL18A;RPS19;SEC61G;RPL36;RPS3;RPL35;RPLP2;RPL37;RPL15;RPS11;RPS27A;RPL39;RPS10;RPS13;RPS12;RPS9;RPL41;RPL21;RPS5;RPL13A;RPL35A;RPS28;RPS27;RPS29;RPL37A;RPL26;FAU;RPL28;UBA52;RPS24	Activated Monocytes	Down	Case vs Control
Reactome_2022	SRP-dependent Cotranslational Protein Targeting To Membrane R-HSA-1799339	7/108	1.2140964119112342e-07	1.7604397972712896e-05	0	0	21.14074638233054	336.6472652794224	RPL41;RPS17;SEC61G;RPL34;SEC61B;RPL39;RPL7	Activated Monocytes	Down	Case_High IOP vs Normal IOP
Reactome_2022	Suppression Of Phagosomal Maturation R-HSA-9637687	45729	0.0004198626602802	0.0030247248791617	0	0	25.54525862068965	198.62927609422627	UBC;RPS27A;UBA52	Activated Monocytes	Down	Case vs Control
Reactome_2022	Synthesis Of Active Ubiquitin: Roles Of E1 And E2 Enzymes R-HSA-8866652	45746	0.005145176723909	0.0204072739723582	0	0	9.453065134099615	49.81477538082851	UBC;RPS27A;UBA52	Activated Monocytes	Down	Case vs Control
Reactome_2022	TAK1-dependent IKK And NF-kappa-B Activation R-HSA-445989	5/45	0.0001787486052168	0.001679758725915	0	0	10.720108695652174	92.5095015156158	NFKBIA;UBC;S100A12;RPS27A;UBA52	Activated Monocytes	Down	Case vs Control
Reactome_2022	TCR Signaling R-HSA-202403	6/116	0.0025018430514971	0.012015654383381	0	0	4.6816196903533145	28.04630828291437	NFKBIA;UBC;HLA-DRA;RPS27A;UBA52;HLA-DRB1	Activated Monocytes	Down	Case vs Control
Reactome_2022	Termination Of Translesion DNA Synthesis R-HSA-5656169	3/32	0.006178501948158	0.0222552162010182	0	0	8.800237812128419	44.76398874701129	UBC;RPS27A;UBA52	Activated Monocytes	Down	Case vs Control
Reactome_2022	TGF-beta Receptor Signaling Activates SMADs R-HSA-2173789	3/44	0.0148857501816521	0.0437889151176935	0	0	6.220773759461733	26.172977996475066	UBC;RPS27A;UBA52	Activated Monocytes	Down	Case vs Control
Reactome_2022	TGF-beta Receptor Signaling In EMT (Epithelial To Mesenchymal Transition) R-HSA-2173791	45732	0.0008009661504561	0.0048183083383824	0	0	19.647214854111407	140.07858803108178	UBC;RPS27A;UBA52	Activated Monocytes	Down	Case vs Control
KEGG_2021_Human	Th1 and Th2 cell differentiation	5/92	0.0046087310633162	0.0239654015292445	0	0	4.917041479260369	26.452713111098404	NFKBIA;JUN;HLA-DRA;FOS;HLA-DRB1	Activated Monocytes	Down	Case vs Control
KEGG_2021_Human	Th17 cell differentiation	6/107	0.0016623859492019	0.0108055086698124	0	0	5.101128453456699	32.64467862729807	NFKBIA;JUN;HLA-DRA;FOS;HIF1A;HLA-DRB1	Activated Monocytes	Down	Case vs Control
KEGG_2021_Human	Thermogenesis	8/232	0.0062865179377004	0.0304092030474811	0	0	3.0744178728760225	15.585293936900902	COX8A;NDUFAB1;NDUFB1;UQCR11;ATP5MG;ACTB;ATP5F1E;ATP5ME	Activated Monocytes	Down	Case vs Control
KEGG_2021_Human	Thermogenesis	7/232	2.0040581973030064e-05	0.0006602174352322	0	0	9.430495726495726	102.01675685419242	NDUFA13;UQCRQ;NDUFB1;COX7C;ATP5F1E;ACTB;ATP5ME	Activated Monocytes	Down	Case_High IOP vs Normal IOP
Reactome_2022	TICAM1, RIP1-mediated IKK Complex Recruitment R-HSA-168927	45735	0.0013503724117558	0.007114648676863	0	0	15.9609	105.45989724360516	UBC;RPS27A;UBA52	Activated Monocytes	Down	Case vs Control
Reactome_2022	TICAM1,TRAF6-dependent Induction Of TAK1 Complex R-HSA-9014325	45727	0.0002464783252089	0.0020234150883435	0	0	31.93480603448276	265.32192106930296	UBC;RPS27A;UBA52	Activated Monocytes	Down	Case vs Control
Reactome_2022	TICAM1-dependent Activation Of IRF3/IRF7 R-HSA-9013973	45728	0.0003257914504036	0.0024732125159678	0	0	28.385057471264368	227.9108108082397	UBC;RPS27A;UBA52	Activated Monocytes	Down	Case vs Control
KEGG_2021_Human	TNF signaling pathway	8/112	5.36662740606033e-05	0.0008787555252451	0	0	6.66248729244324	65.5104106746941	NFKBIA;JUN;CEBPB;BCL3;FOS;TNF;JUNB;ATF4	Activated Monocytes	Down	Case vs Control
Reactome_2022	TNF Signaling R-HSA-75893	4/44	0.0017446532281006	0.0088613322233026	0	0	8.53896103896104	54.23264479278502	UBC;RPS27A;TNF;UBA52	Activated Monocytes	Down	Case vs Control
Reactome_2022	Toll Like Receptor 3 (TLR3) Cascade R-HSA-168164	7/103	0.0002152231040574	0.0018993438933073	0	0	6.290341739766082	53.114610100417934	NFKBIA;JUN;UBC;S100A12;FOS;RPS27A;UBA52	Activated Monocytes	Down	Case vs Control
Reactome_2022	Toll Like Receptor 4 (TLR4) Cascade R-HSA-166016	9/140	4.225183317889986e-05	0.0005143067969707	0	0	5.968587448490171	60.114793988000486	NFKBIA;JUN;UBC;S100A12;FOS;RPS27A;S100A9;UBA52;S100A8	Activated Monocytes	Down	Case vs Control
Reactome_2022	Toll Like Receptor 7/8 (TLR7/8) Cascade R-HSA-168181	7/103	0.0002152231040574	0.0018993438933073	0	0	6.290341739766082	53.114610100417934	NFKBIA;JUN;UBC;S100A12;FOS;RPS27A;UBA52	Activated Monocytes	Down	Case vs Control
Reactome_2022	Toll Like Receptor 9 (TLR9) Cascade R-HSA-168138	7/106	0.0002569723316852	0.0020853157031007	0	0	6.09879496721602	50.41594558554402	NFKBIA;JUN;UBC;S100A12;FOS;RPS27A;UBA52	Activated Monocytes	Down	Case vs Control
Reactome_2022	Toll-like Receptor Cascades R-HSA-168898	10/162	2.253539341563998e-05	0.0002946294028044	0	0	5.734795321637427	61.364738306141085	NFKBIA;JUN;UBC;S100A12;FOS;RPS27A;S100A9;UBA52;S100A8;CTSS	Activated Monocytes	Down	Case vs Control
KEGG_2021_Human	Toll-like receptor signaling pathway	6/104	0.0014368998622121	0.0101579380368062	0	0	5.258087514481775	34.4155885825713	NFKBIA;JUN;CCL3L1;CD14;FOS;TNF	Activated Monocytes	Down	Case vs Control
Reactome_2022	TRAF6 Mediated Induction Of NFkB And MAP Kinases Upon TLR7/8 Or 9 Activation R-HSA-975138	7/101	0.0001905672377398	0.0017472788291476	0	0	6.4248320268757	55.03193388067404	NFKBIA;JUN;UBC;S100A12;FOS;RPS27A;UBA52	Activated Monocytes	Down	Case vs Control
Reactome_2022	TRAF6-mediated Induction Of TAK1 Complex Within TLR4 Complex R-HSA-937072	45732	0.0008009661504561	0.0048183083383824	0	0	19.647214854111407	140.07858803108178	UBC;RPS27A;UBA52	Activated Monocytes	Down	Case vs Control
KEGG_2021_Human	Transcriptional misregulation in cancer	7/192	0.0077373065556016	0.0335283284076071	0	0	3.249407302038881	15.797648816419484	CDKN1A;CEBPB;GADD45B;BCL2A1;DDIT3;NFKBIZ;CD14	Activated Monocytes	Down	Case vs Control
Reactome_2022	Transcriptional Regulation By TP53 R-HSA-3700989	10/354	0.0093493886707353	0.0304178267352033	0	0	2.509173126614987	11.723971724924972	COX8A;JUN;CDKN1A;SCO2;UBC;PMAIP1;ELOB;FOS;RPS27A;UBA52	Activated Monocytes	Down	Case vs Control
Reactome_2022	Translation Initiation Complex Formation R-HSA-72649	18/57	1.950220510750119e-21	4.5895189352986133e-20	0	0	41.955334987593055	2000.696558009856	RPS9;RPS5;RPS15;RPS14;RPS17;RPS28;RPS27;RPS19;RPS29;RPS3;PABPC1;FAU;RPS11;RPS27A;RPS10;RPS13;RPS24;RPS12	Activated Monocytes	Down	Case vs Control
Reactome_2022	Translation Of Structural Proteins R-HSA-9683701	45746	0.005145176723909	0.0204072739723582	0	0	9.453065134099615	49.81477538082851	UBC;RPS27A;UBA52	Activated Monocytes	Down	Case vs Control
Reactome_2022	Translation R-HSA-72766	43/281	2.0424262412088847e-35	6.2693605491020545e-34	0	0	18.374934348739497	1467.7225002047203	RPL32;RPL34;RPLP1;RPL11;RPL36A;RPL8;RPL9;RPL7;RPS15;RPS14;RPS17;RPS19;RPL18A;SEC61G;RPL36;RPS3;RPL35;RPLP2;RPL15;RPL37;RPS11;RPS27A;RPS10;RPL39;RPS13;RPS12;RPL41;RPS9;RPL21;RPS5;RPL13A;RPL35A;EEF1A1;RPS28;RPS27;RPS29;RPL37A;RPL26;PABPC1;FAU;RPL28;UBA52;RPS24	Activated Monocytes	Down	Case vs Control
Reactome_2022	Translation R-HSA-72766	9/281	7.368795794445903e-07	4.072917449159302e-05	0	0	10.323529411764708	145.776921005819	EEF1A1;RPL41;RPS17;SEC61G;RPL34;PABPC1;SEC61B;RPL39;RPL7	Activated Monocytes	Down	Case_High IOP vs Normal IOP
Reactome_2022	Translesion Synthesis By POLH R-HSA-110320	45735	0.0013503724117558	0.007114648676863	0	0	15.9609	105.45989724360516	UBC;RPS27A;UBA52	Activated Monocytes	Down	Case vs Control
Reactome_2022	Translesion Synthesis By POLI R-HSA-5656121	45733	0.0009642008240483	0.0054897240465978	0	0	18.242918719211826	126.68267613694026	UBC;RPS27A;UBA52	Activated Monocytes	Down	Case vs Control
Reactome_2022	Translesion Synthesis By POLK R-HSA-5655862	45733	0.0009642008240483	0.0054897240465978	0	0	18.242918719211826	126.68267613694026	UBC;RPS27A;UBA52	Activated Monocytes	Down	Case vs Control
Reactome_2022	Translesion Synthesis By REV1 R-HSA-110312	45732	0.0008009661504561	0.0048183083383824	0	0	19.647214854111407	140.07858803108178	UBC;RPS27A;UBA52	Activated Monocytes	Down	Case vs Control
Reactome_2022	Translesion Synthesis By Y Family DNA Polymerases Bypasses Lesions On DNA Template R-HSA-110313	3/39	0.0107205048591989	0.033638561913753	0	0	7.086566091954023	32.14180811512842	UBC;RPS27A;UBA52	Activated Monocytes	Down	Case vs Control
Reactome_2022	Translocation Of ZAP-70 To Immunological Synapse R-HSA-202430	45705	0.016646426591355	0.0479688864224354	0	0	11.301859799713878	46.28744158418776	HLA-DRA;HLA-DRB1	Activated Monocytes	Down	Case vs Control
KEGG_2021_Human	Tuberculosis	10/180	5.536801133997261e-05	0.0008787555252451	0	0	5.122875816993464	50.211911088133874	CD74;CEBPB;FCER1G;HLA-DRA;CD14;TCIRG1;TNF;CTSD;HLA-DRB1;CTSS	Activated Monocytes	Down	Case vs Control
KEGG_2021_Human	Tuberculosis	6/180	4.668722306059001e-05	0.0009804316842723	0	0	10.320794148380354	102.91937235659675	ATP6V0B;HLA-DRB5;FCER1G;CTSD;RHOA;CTSS	Activated Monocytes	Down	Case_High IOP vs Normal IOP
KEGG_2021_Human	Type I diabetes mellitus	4/43	0.0016006305971496	0.0107397149744231	0	0	8.758352758352759	56.38064872893336	HLA-B;HLA-DRA;TNF;HLA-DRB1	Activated Monocytes	Down	Case vs Control
KEGG_2021_Human	Vibrio cholerae infection	4/50	3.136788842550243e-05	0.0007685132664248	0	0	25.42455242966752	263.64563855291124	ATP6V0B;SEC61G;SEC61B;ACTB	Activated Monocytes	Down	Case_High IOP vs Normal IOP
Reactome_2022	Vif-mediated Degradation Of APOBEC3G R-HSA-180585	4/53	0.0034663443476172	0.0152002429156381	0	0	6.967399946991784	39.46791515244289	UBC;ELOB;RPS27A;UBA52	Activated Monocytes	Down	Case vs Control
Reactome_2022	Viral mRNA Translation R-HSA-192823	40/90	7.154546661808095e-54	7.215871347480735e-52	0	0	80.88205128205128	9897.686002132175	RPL32;RPL34;RPLP1;RPL11;RPL36A;RPL8;RPL9;RPL7;RPS15;RPS14;RPS17;RPL18A;RPS19;RPL36;RPS3;RPL35;RPLP2;RPL37;RPL15;RPS11;RPS27A;RPL39;RPS10;RPS13;RPS12;RPS9;RPL41;RPL21;RPS5;RPL13A;RPL35A;RPS28;RPS27;RPS29;RPL37A;RPL26;FAU;RPL28;UBA52;RPS24	Activated Monocytes	Down	Case vs Control
Reactome_2022	Viral mRNA Translation R-HSA-192823	5/90	1.819634449960089e-05	0.0002931633280491	0	0	17.421422300263387	190.14245233564108	RPL41;RPS17;RPL34;RPL39;RPL7	Activated Monocytes	Down	Case_High IOP vs Normal IOP
KEGG_2021_Human	Viral myocarditis	4/60	0.0054159876951995	0.0274762302585731	0	0	6.094310451453309	31.802549753166865	HLA-B;HLA-DRA;ACTB;HLA-DRB1	Activated Monocytes	Down	Case vs Control
Reactome_2022	VLDLR Internalisation And Degradation R-HSA-8866427	45732	0.0008009661504561	0.0048183083383824	0	0	19.647214854111407	140.07858803108178	UBC;RPS27A;UBA52	Activated Monocytes	Down	Case vs Control
KEGG_2021_Human	Yersinia infection	6/137	0.0056596669446319	0.0280288267734152	0	0	3.92693089769659	20.31947287957744	NFKBIA;JUN;FOS;TNF;ACTB;ARF6	Activated Monocytes	Down	Case vs Control
Reactome_2022	Eukaryotic Translation Elongation R-HSA-156842	55/90	4.55250155531718e-06	0.0065874697505439	0	0	2.6310083469250696	32.360965087616584	RPL30;RPL3;RPL32;RPL34;RPL8;RPL7;RPS15;RPS4X;RPL7A;RPS14;RPS17;RPS19;RPL36AL;RPL36;RPL35;RPL38;RPL37;RPS11;RPL39;RPS12;RPL21;RPS7;RPL13A;RPS3A;RPSA;EEF1A1;EEF1G;EEF1D;EEF1A2;RPL37A;RPL27;RPL26;RPL29;RPL28;UBA52;RPS4Y2;RPL36A;RPS4Y1;RPS15A;RPL14;RPS3;RPS27A;RPL19;RPL41;RPL23A;RPL3L;RPS25;RPS28;RPS27;RPS29;RPL27A;FAU;RPS21;RPS24;RPS23	CD56bright	Down	Case_High IOP vs Normal IOP
Reactome_2022	Eukaryotic Translation Termination R-HSA-72764	51/90	0.0001664400014835	0.0481677364293485	0	0	2.1875626052025567	19.03371023713075	RPL30;RPL3;RPL32;RPL34;RPL8;RPL7;RPS15;RPS4X;RPL7A;RPS14;RPS17;RPS19;RPL36AL;RPL36;RPL35;RPL38;RPL37;RPS11;RPL39;RPS12;RPL21;RPS7;RPL13A;RPS3A;RPSA;RPL37A;RPL27;RPL26;RPL29;RPL28;UBA52;RPS4Y2;RPL36A;RPS4Y1;RPS15A;RPL14;RPS3;RPS27A;RPL19;RPL41;RPL23A;RPL3L;RPS25;RPS28;RPS27;RPS29;RPL27A;FAU;RPS21;RPS24;RPS23	CD56bright	Down	Case_High IOP vs Normal IOP
KEGG_2021_Human	Natural killer cell mediated cytotoxicity	13/131	3.502383894017332e-05	0.0084407451845817	0	0	4.241634936145837	43.51697564811274	IFNAR2;SYK;SH2D1B;FASLG;NCR1;FCGR3A;TYROBP;KLRK1;LCP2;KLRC1;RAC1;LAT;CD244	CD56bright	Up	Case_High IOP vs Normal IOP
Reactome_2022	Peptide Chain Elongation R-HSA-156902	52/86	1.2669488306652532e-05	0.0091663747898631	0	0	2.5598344600998293	28.86549703380914	RPL30;RPL3;RPL32;RPL34;RPL8;RPL7;RPS15;RPS4X;RPL7A;RPS14;RPS17;RPS19;RPL36AL;RPL36;RPL35;RPL38;RPL37;RPS11;RPL39;RPS12;RPL21;RPS7;RPL13A;RPS3A;RPSA;EEF1A1;RPL37A;RPL27;RPL26;RPL29;RPL28;UBA52;RPS4Y2;RPL36A;RPS4Y1;RPS15A;RPL14;RPS3;RPS27A;RPL19;RPL41;RPL23A;RPL3L;RPS25;RPS28;RPS27;RPS29;RPL27A;FAU;RPS21;RPS24;RPS23	CD56bright	Down	Case_High IOP vs Normal IOP
Reactome_2022	Selenocysteine Synthesis R-HSA-2408557	51/90	0.0001664400014835	0.0481677364293485	0	0	2.1875626052025567	19.03371023713075	RPL30;RPL3;RPL32;RPL34;RPL8;RPL7;RPS15;RPS4X;RPL7A;RPS14;RPS17;RPS19;RPL36AL;RPL36;RPL35;RPL38;RPL37;RPS11;RPL39;RPS12;RPL21;RPS7;RPL13A;RPS3A;RPSA;RPL37A;RPL27;RPL26;RPL29;RPL28;UBA52;RPS4Y2;RPL36A;RPS4Y1;RPS15A;RPL14;RPS3;RPS27A;RPL19;RPL41;RPL23A;RPL3L;RPS25;RPS28;RPS27;RPS29;RPL27A;FAU;RPS21;RPS24;RPS23	CD56bright	Down	Case_High IOP vs Normal IOP
Reactome_2022	Viral mRNA Translation R-HSA-192823	51/90	0.0001664400014835	0.0481677364293485	0	0	2.1875626052025567	19.03371023713075	RPL30;RPL3;RPL32;RPL34;RPL8;RPL7;RPS15;RPS4X;RPL7A;RPS14;RPS17;RPS19;RPL36AL;RPL36;RPL35;RPL38;RPL37;RPS11;RPL39;RPS12;RPL21;RPS7;RPL13A;RPS3A;RPSA;RPL37A;RPL27;RPL26;RPL29;RPL28;UBA52;RPS4Y2;RPL36A;RPS4Y1;RPS15A;RPL14;RPS3;RPS27A;RPL19;RPL41;RPL23A;RPL3L;RPS25;RPS28;RPS27;RPS29;RPL27A;FAU;RPS21;RPS24;RPS23	CD56bright	Down	Case_High IOP vs Normal IOP
Reactome_2022	Cap-dependent Translation Initiation R-HSA-72737	33/116	2.8692564974754808e-05	0.0022052285652025	0	0	2.4961456367196457	26.106869027954904	RPS4Y2;RPL32;RPL34;RPLP1;RPL11;RPL36A;RPL7;RPS15;RPS4X;RPS14;RPS15A;RPL18A;RPS19;RPL36;RPS3;RPL35;RPLP2;RPL37;RPS2;RPS27A;RPL39;RPS10;RPS13;RPS12;RPL41;RPL21;RPS25;RPS28;RPS27;RPS29;RPL26;RPL28;RPS21	CD56dim	Down	Case vs Control
KEGG_2021_Human	Coronavirus disease	98/232	2.6529016067491923e-08	4.085468474393756e-06	0	0	2.134872820670636	37.24291347944944	RPL4;RPL5;RPL30;CSF3;RPL3;RPL32;RPL31;RPL34;RPL8;RPL10A;RPL9;RPL6;RPL7;RPS15;RPS14;RPS17;RPS16;RPL18A;RPS19;RPL36AL;RPS18;RPL36;IL12B;RPL35;RPL38;RPL37;RPS11;RPL39;RPS10;RPS13;RPS12;RPS9;RPL21;RPS7;RPS8;RPL23;RPS5;RPL22;RPS6;RPSA;RPL24;RPL27;RPL26;RPL29;IL6ST;RPL28;UBA52;RPS4Y2;RPS4Y1;JUN;RPL41;ISG15;RPS26;NFKBIA;RPS25;RPS28;RPS27;RPS29;RPL27A;F13B;RPS20;RPS21;RSL24D1;RPS24;RPS23;NFKBIB;RPLP1;RPL…	CD56dim	Down	Case_High IOP vs Normal IOP
Reactome_2022	Eukaryotic Translation Elongation R-HSA-156842	34/90	1.2556247839548746e-08	6.755261337677225e-06	0	0	3.819153109797562	69.4820337813658	RPS4Y2;RPL32;RPL34;RPLP1;RPL11;RPL36A;RPL7;RPS15;RPS4X;RPS14;RPS15A;RPL18A;RPS19;RPL36;RPS3;RPL35;RPLP2;RPL37;RPS2;RPS27A;RPL39;RPS10;RPS13;RPS12;RPL41;RPL21;EEF1A1;RPS25;RPS28;RPS27;RPS29;RPL26;RPL28;RPS21	CD56dim	Down	Case vs Control
Reactome_2022	Eukaryotic Translation Termination R-HSA-72764	33/90	4.7850711088033775e-08	8.58122752178739e-06	0	0	3.64024813130924	61.35703698236318	RPS4Y2;RPL32;RPL34;RPLP1;RPL11;RPL36A;RPL7;RPS15;RPS4X;RPS14;RPS15A;RPL18A;RPS19;RPL36;RPS3;RPL35;RPLP2;RPL37;RPS2;RPS27A;RPL39;RPS10;RPS13;RPS12;RPL41;RPL21;RPS25;RPS28;RPS27;RPS29;RPL26;RPL28;RPS21	CD56dim	Down	Case vs Control
Reactome_2022	Formation Of A Pool Of Free 40S Subunits R-HSA-72689	33/98	4.817202189689214e-07	6.479136945131992e-05	0	0	3.190730938168713	46.412060651719	RPS4Y2;RPL32;RPL34;RPLP1;RPL11;RPL36A;RPL7;RPS15;RPS4X;RPS14;RPS15A;RPL18A;RPS19;RPL36;RPS3;RPL35;RPLP2;RPL37;RPS2;RPS27A;RPL39;RPS10;RPS13;RPS12;RPL41;RPL21;RPS25;RPS28;RPS27;RPS29;RPL26;RPL28;RPS21	CD56dim	Down	Case vs Control
Reactome_2022	Formation Of Ternary Complex, And Subsequently, 43S Complex R-HSA-72695	17/50	0.0002450180646136	0.0164774648452709	0	0	3.2247585020510785	26.8112181828084	RPS4Y2;RPS15;RPS4X;RPS14;RPS25;RPS28;RPS15A;RPS27;RPS19;RPS29;RPS3;RPS2;RPS27A;RPS10;RPS21;RPS13;RPS12	CD56dim	Down	Case vs Control
Reactome_2022	GTP Hydrolysis And Joining Of 60S Ribosomal Subunit R-HSA-72706	33/109	6.841787560069715e-06	0.0006692512195122	0	0	2.7271663327425446	32.43272067427502	RPS4Y2;RPL32;RPL34;RPLP1;RPL11;RPL36A;RPL7;RPS15;RPS4X;RPS14;RPS15A;RPL18A;RPS19;RPL36;RPS3;RPL35;RPLP2;RPL37;RPS2;RPS27A;RPL39;RPS10;RPS13;RPS12;RPL41;RPL21;RPS25;RPS28;RPS27;RPS29;RPL26;RPL28;RPS21	CD56dim	Down	Case vs Control
Reactome_2022	L13a-mediated Translational Silencing Of Ceruloplasmin Expression R-HSA-156827	33/108	5.492003281527551e-06	0.0005909395530923	0	0	2.7636896046852124	33.474409518568194	RPS4Y2;RPL32;RPL34;RPLP1;RPL11;RPL36A;RPL7;RPS15;RPS4X;RPS14;RPS15A;RPL18A;RPS19;RPL36;RPS3;RPL35;RPLP2;RPL37;RPS2;RPS27A;RPL39;RPS10;RPS13;RPS12;RPL41;RPL21;RPS25;RPS28;RPS27;RPS29;RPL26;RPL28;RPS21	CD56dim	Down	Case vs Control
Reactome_2022	Nonsense Mediated Decay (NMD) Enhanced By Exon Junction Complex (EJC) R-HSA-975957	33/112	1.2925817161539162e-05	0.001159014938818	0	0	2.623144355690642	29.52685762093206	RPS4Y2;RPL32;RPL34;RPLP1;RPL11;RPL36A;RPL7;RPS15;RPS4X;RPS14;RPS15A;RPL18A;RPS19;RPL36;RPS3;RPL35;RPLP2;RPL37;RPS2;RPS27A;RPL39;RPS10;RPS13;RPS12;RPL41;RPL21;RPS25;RPS28;RPS27;RPS29;RPL26;RPL28;RPS21	CD56dim	Down	Case vs Control
Reactome_2022	Nonsense Mediated Decay (NMD) Independent Of Exon Junction Complex (EJC) R-HSA-975956	33/92	8.82329150818649e-08	1.356265951829809e-05	0	0	3.5164404298086707	57.11854674772962	RPS4Y2;RPL32;RPL34;RPLP1;RPL11;RPL36A;RPL7;RPS15;RPS4X;RPS14;RPS15A;RPL18A;RPS19;RPL36;RPS3;RPL35;RPLP2;RPL37;RPS2;RPS27A;RPL39;RPS10;RPS13;RPS12;RPL41;RPL21;RPS25;RPS28;RPS27;RPS29;RPL26;RPL28;RPS21	CD56dim	Down	Case vs Control
KEGG_2021_Human	Oxidative phosphorylation	63/133	5.6645616471762894e-08	5.815616624434324e-06	0	0	2.620437093916125	43.72579577312157	NDUFA13;COX7B;NDUFA11;NDUFA12;COX4I1;COX6A1;COX7C;UQCRFS1;COX8A;ATP6V1G1;ATP6V0E1;NDUFC2;NDUFC1;COX6B2;SDHA;COX6B1;COX7A2L;NDUFS7;NDUFS6;NDUFS5;ATP6V0C;NDUFB8;NDUFB7;NDUFB10;UQCRB;NDUFB11;NDUFB4;COX17;NDUFB3;ATP5MC2;NDUFB2;ATP5MC3;NDUFB1;COX7A2;UQCR11;UQCR10;COX5B;COX5A;UQCRH;ATP5MC1;NDUFV2;ATP5MG;NDUFV1;ATP5MF;ATP5ME;ATP6V1F;ATP5PF;ATP5PD;NDUFA6;NDUFA5;ATP5PB;NDUFA4;NDUFA3;NDUFA2;NDUFA1;COX6C;AT…	CD56dim	Down	Case_High IOP vs Normal IOP
Reactome_2022	Peptide Chain Elongation R-HSA-156902	34/86	3.180790079539909e-09	3.4225301255849425e-06	0	0	4.113891783792919	80.49296702915294	RPS4Y2;RPL32;RPL34;RPLP1;RPL11;RPL36A;RPL7;RPS15;RPS4X;RPS14;RPS15A;RPL18A;RPS19;RPL36;RPS3;RPL35;RPLP2;RPL37;RPS2;RPS27A;RPL39;RPS10;RPS13;RPS12;RPL41;RPL21;EEF1A1;RPS25;RPS28;RPS27;RPS29;RPL26;RPL28;RPS21	CD56dim	Down	Case vs Control
Reactome_2022	Response Of EIF2AK4 (GCN2) To Amino Acid Deficiency R-HSA-9633012	35/98	4.1150852800401614e-08	8.58122752178739e-06	0	0	3.4945054945054945	59.42763447362438	RPS4Y2;RPL32;RPL34;RPLP1;RPL11;RPL36A;RPL7;RPS15;RPS4X;RPS14;RPS15A;RPL18A;RPS19;RPL36;RPS3;RPL35;RPLP2;RPL37;RPS2;RPS27A;RPL39;RPS10;RPS13;RPS12;RPL41;RPL21;RPS25;RPS28;RPS27;RPS29;DDIT3;RPL26;RPL28;RPS21;ATF3	CD56dim	Down	Case vs Control
KEGG_2021_Human	Ribosome	102/158	8.134373652413177e-25	2.5053870849432583e-22	0	0	5.349362244897959	296.72125257293544	RPL4;RPL5;RPL30;RPL3;RPL32;RPL31;RPL34;RPL10A;RPL8;RPL9;RPL6;RPL7;RPS15;RPS14;RPS17;RPS16;RPL18A;RPS19;RPL36AL;RPS18;RPL36;RPL35;RPL38;RPL37;RPS11;RPL39;RPS10;RPS13;RPS12;RPS9;RPL21;RPS7;RPS8;RPL23;RPS5;RPL22;RPS6;RPSA;RPL24;RPL27;RPL26;RPL29;RPL28;UBA52;RPS4Y2;MRPL14;MRPL12;RPS4Y1;MRPL13;MRPL10;MRPL11;MRPL20;RPL41;MRPL28;MRPL23;MRPL21;RPS26;RPS25;RPS28;RPS27;RPS29;RPL27A;RPS20;RPS21;RSL24D1;RPS2…	CD56dim	Down	Case_High IOP vs Normal IOP
Reactome_2022	SARS-CoV-2 Modulates Host Translation Machinery R-HSA-9754678	17/47	0.0001027675810282	0.0073718611457564	0	0	3.547852983988355	32.58007804562754	RPS4Y2;RPS15;RPS4X;RPS14;RPS25;RPS28;RPS15A;RPS27;RPS19;RPS29;RPS3;RPS2;RPS27A;RPS10;RPS21;RPS13;RPS12	CD56dim	Down	Case vs Control
Reactome_2022	Selenoamino Acid Metabolism R-HSA-2408522	33/114	1.9393415622062315e-05	0.001605178093026	0	0	2.558077110785749	27.756612535712225	RPS4Y2;RPL32;RPL34;RPLP1;RPL11;RPL36A;RPL7;RPS15;RPS4X;RPS14;RPS15A;RPL18A;RPS19;RPL36;RPS3;RPL35;RPLP2;RPL37;RPS2;RPS27A;RPL39;RPS10;RPS13;RPS12;RPL41;RPL21;RPS25;RPS28;RPS27;RPS29;RPL26;RPL28;RPS21	CD56dim	Down	Case vs Control
Reactome_2022	Selenocysteine Synthesis R-HSA-2408557	33/90	4.7850711088033775e-08	8.58122752178739e-06	0	0	3.64024813130924	61.35703698236318	RPS4Y2;RPL32;RPL34;RPLP1;RPL11;RPL36A;RPL7;RPS15;RPS4X;RPS14;RPS15A;RPL18A;RPS19;RPL36;RPS3;RPL35;RPLP2;RPL37;RPS2;RPS27A;RPL39;RPS10;RPS13;RPS12;RPL41;RPL21;RPS25;RPS28;RPS27;RPS29;RPL26;RPL28;RPS21	CD56dim	Down	Case vs Control
Reactome_2022	SRP-dependent Cotranslational Protein Targeting To Membrane R-HSA-1799339	33/108	5.492003281527551e-06	0.0005909395530923	0	0	2.7636896046852124	33.474409518568194	RPS4Y2;RPL32;RPL34;RPLP1;RPL11;RPL36A;RPL7;RPS15;RPS4X;RPS14;RPS15A;RPL18A;RPS19;RPL36;RPS3;RPL35;RPLP2;RPL37;RPS2;RPS27A;RPL39;RPS10;RPS13;RPS12;RPL41;RPL21;RPS25;RPS28;RPS27;RPS29;RPL26;RPL28;RPS21	CD56dim	Down	Case vs Control
Reactome_2022	Viral mRNA Translation R-HSA-192823	33/90	4.7850711088033775e-08	8.58122752178739e-06	0	0	3.64024813130924	61.35703698236318	RPS4Y2;RPL32;RPL34;RPLP1;RPL11;RPL36A;RPL7;RPS15;RPS4X;RPS14;RPS15A;RPL18A;RPS19;RPL36;RPS3;RPL35;RPLP2;RPL37;RPS2;RPS27A;RPL39;RPS10;RPS13;RPS12;RPL41;RPL21;RPS25;RPS28;RPS27;RPS29;RPL26;RPL28;RPS21	CD56dim	Down	Case vs Control
Reactome_2022	ABC Transporter Disorders R-HSA-5619084	2/77	0.0165141609675457	0.0268430180090653	0	0	10.81578231292517	44.38296318295679	UBC;UBA52	CD8	Down	Case vs Control
Reactome_2022	ABC-family Proteins Mediated Transport R-HSA-382556	2/102	0.0279247580309207	0.0401362277807767	0	0	8.101632653061225	28.989598979218883	UBC;UBA52	CD8	Down	Case vs Control
Reactome_2022	Activated NOTCH1 Transmits Signal To Nucleus R-HSA-2122948	2/31	0.0028275211870267	0.0083151445434272	0	0	28.036593947924	164.52868226245067	UBC;UBA52	CD8	Down	Case vs Control
Reactome_2022	Activation Of AP-1 Family Of Transcription Factors R-HSA-450341	45698	0.00028315469471	0.0028126699674529	0	0	101.73979591836736	831.1650111787942	JUN;FOS	CD8	Down	Case vs Control
Reactome_2022	Activation Of APC/C And APC/C:Cdc20 Mediated Degradation Of Mitotic Proteins R-HSA-176814	2/76	0.0161112054181517	0.0263798857945561	0	0	10.962493105350248	45.25580539158434	UBC;UBA52	CD8	Down	Case vs Control
Reactome_2022	Activation Of IRF3/IRF7 Mediated By TBK1/IKK Epsilon R-HSA-936964	45705	0.0008460435467739	0.0043469133954937	0	0	54.2421768707483	383.7601319651186	UBC;UBA52	CD8	Down	Case vs Control
Reactome_2022	Activation Of NF-kappaB In B Cells R-HSA-1169091	2/66	0.0123233009764115	0.0223592338136897	0	0	12.681760204081632	55.75235849108612	UBC;UBA52	CD8	Down	Case vs Control
Reactome_2022	Activation Of RAC1 R-HSA-428540	45820	0.0016265211718785	0.0255564972310519	0	0	7.158367346938776	45.96610868000833	NCK2;PKN2;ARHGEF7;SOS1;SOS2;NCK1	CD8	Up	Case vs Control
Reactome_2022	Adaptive Immune System R-HSA-1280218	140/733	4.7221829006229854e-08	9.11381299820236e-06	0	0	1.7279457807990168	29.147697149279715	UBE3C;UBE3D;CLSTN1;LTN1;ICAM2;UBE3B;FBXO22;UBE2L3;NPEPPS;HERC4;PSMD4;HERC1;GRAP2;AKT3;BTRC;PRKACB;MAP3K7;RNF111;FBXO9;CD96;FBXW8;PRKCB;FBXW7;CD300A;FBXW11;UBE2E1;UBE2E2;CYBB;PRKCA;LMO7;ATG14;FBXO11;DYNC1LI1;STIM1;ANAPC4;PRKCQ;CD226;ANAPC1;CARD11;CUL5;MAPKAP1;CUL1;ITPR1;PIK3R4;ITPR2;UBR2;KLC1;RASGRP1;RAP1B;PPP3R1;KLRK1;RNF213;RAP1A;BTBD1;KIF3B;INPP5D;SLAMF7;SLAMF6;ATG7;PAG1;CD99;SEC31A;VASP;RAP1GA…	CD8	Up	Case vs Control
Reactome_2022	Adaptive Immune System R-HSA-1280218	7/733	0.0024553808853185	0.0081406796891327	0	0	4.21240295517155	25.31432343757573	UBC;HLA-B;CALR;HLA-A;HCST;B2M;UBA52	CD8	Down	Case vs Control
Reactome_2022	Aggrephagy R-HSA-9646399	45712	0.0016975001307372	0.0063763240205003	0	0	36.970315398886825	235.8188028402744	UBC;UBA52	CD8	Down	Case vs Control
KEGG_2021_Human	Allograft rejection	2/38	0.004226355178565	0.0318286785729125	0	0	22.57709750566893	123.41579162471118	HLA-B;HLA-A	CD8	Down	Case vs Control
Reactome_2022	Alpha-protein Kinase 1 Signaling Pathway R-HSA-9645460	45699	0.0003455139191258	0.0029700908047931	0	0	90.43083900226758	720.7769792087644	UBC;UBA52	CD8	Down	Case vs Control
Reactome_2022	Amyloid Fiber Formation R-HSA-977225	3/79	0.0010776339876691	0.0050705514998747	0	0	16.34292763157895	111.67101847475926	UBC;B2M;UBA52	CD8	Down	Case vs Control
Reactome_2022	Antigen Activates B Cell Receptor Leading To Second Messenger Generation R-HSA-983695	45961	0.0029458409247967	0.0379031532323842	0	0	3.4114005373204064	19.87946230810354	STIM1;SH3KBP1;CLSTN1;ITPR1;ITPR2;GRB2;PIK3AP1;SOS1;VAV1;NCK1	CD8	Up	Case vs Control
Reactome_2022	Antigen Presentation: Folding, Assembly, Peptide Loading Of Class I MHC R-HSA-983170	45775	7.337711741732198e-07	8.199892871385732e-05	0	0	70.65602836879432	998.021248330596	HLA-B;HLA-A;CALR;B2M	CD8	Down	Case vs Control
KEGG_2021_Human	Antigen processing and presentation	4/78	4.653837410178423e-05	0.0010587480108155	0	0	22.85796434732605	228.0135279551492	HLA-B;CALR;HLA-A;B2M	CD8	Down	Case vs Control
Reactome_2022	Antigen processing-Cross Presentation R-HSA-1236975	6/104	2.5458225836715615e-07	5.68991347450594e-05	0	0	27.008163265306123	410.0822777115823	UBC;HLA-B;CALR;HLA-A;B2M;UBA52	CD8	Down	Case vs Control
Reactome_2022	Antiviral Mechanism By IFN-stimulated Genes R-HSA-1169410	2/83	0.0190213278410293	0.0298334510348775	0	0	10.011589821113631	39.66786523863558	UBC;UBA52	CD8	Down	Case vs Control
Reactome_2022	APC/C:Cdc20 Mediated Degradation Of Cyclin B R-HSA-174048	45712	0.0016975001307372	0.0063763240205003	0	0	36.970315398886825	235.8188028402744	UBC;UBA52	CD8	Down	Case vs Control
Reactome_2022	APC/C:Cdc20 Mediated Degradation Of Mitotic Proteins R-HSA-176409	2/75	0.0157125715616093	0.0258217628236742	0	0	11.113223371540396	46.1564856237522	UBC;UBA52	CD8	Down	Case vs Control
Reactome_2022	APC/C:Cdc20 Mediated Degradation Of Securin R-HSA-174154	2/67	0.0126819574677713	0.0224064624035327	0	0	12.486028257456828	54.53366446023725	UBC;UBA52	CD8	Down	Case vs Control
Reactome_2022	APC/C:Cdh1 Mediated Degradation Of Cdc20 And APC/C:Cdh1 Targets In Late Mitosis/Early G1 R-HSA-174178	2/73	0.0149283642566727	0.0252764349345936	0	0	11.42742167289451	48.04650568144029	UBC;UBA52	CD8	Down	Case vs Control
Reactome_2022	APC/C-mediated Degradation Of Cell Cycle Proteins R-HSA-174143	2/87	0.0207762353506996	0.0319140110026211	0	0	9.538535414165668	36.95176612183607	UBC;UBA52	CD8	Down	Case vs Control
Reactome_2022	APC:Cdc20 Mediated Degradation Of Cell Cycle Proteins Before Cycle Checkpoint Satisfied R-HSA-179419	2/73	0.0149283642566727	0.0252764349345936	0	0	11.42742167289451	48.04650568144029	UBC;UBA52	CD8	Down	Case vs Control
Reactome_2022	APC-Cdc20 Mediated Degradation Of Nek2A R-HSA-179409	45714	0.0019923694676587	0.0071072768499842	0	0	33.886054421768705	210.71807980633	UBC;UBA52	CD8	Down	Case vs Control
Reactome_2022	Asparagine N-linked Glycosylation R-HSA-446203	3/282	0.0351538646249029	0.0483500845764049	0	0	4.406362007168458	14.752591300326332	UBC;CALR;UBA52	CD8	Down	Case vs Control
Reactome_2022	Assembly Of HIV Virion R-HSA-175474	45706	0.0009502488602876	0.0047195693394287	0	0	50.849489795918366	353.8507507245636	UBC;UBA52	CD8	Down	Case vs Control
Reactome_2022	Assembly Of Pre-Replicative Complex R-HSA-68867	2/110	0.0320854806891893	0.0448194058377113	0	0	7.49848828420257	25.789938173878124	UBC;UBA52	CD8	Down	Case vs Control
Reactome_2022	Asymmetric Localization Of PCP Proteins R-HSA-4608870	2/62	0.0109345608098483	0.0207989305617114	0	0	13.529931972789116	61.09882926105341	UBC;UBA52	CD8	Down	Case vs Control
Reactome_2022	ATF6 (ATF6-alpha) Activates Chaperone Genes R-HSA-381183	45666	0.0227216338446063	0.0340824507669095	0	0	49.8525	188.6636842051162	CALR	CD8	Down	Case vs Control
Reactome_2022	ATF6 (ATF6-alpha) Activates Chaperones R-HSA-381033	45668	0.0277017430592618	0.0399441262822259	0	0	39.878	143.01287394480332	CALR	CD8	Down	Case vs Control
Reactome_2022	AUF1 (hnRNP D0) Binds And Destabilizes mRNA R-HSA-450408	3/54	0.0003535009921585	0.0029814140282051	0	0	24.38480392156863	193.80125936772544	UBC;PABPC1;UBA52	CD8	Down	Case vs Control
Reactome_2022	Autodegradation Of Cdh1 By Cdh1:APC/C R-HSA-174084	2/63	0.0112748133725004	0.0210872032531703	0	0	13.30746068919371	59.68640904597625	UBC;UBA52	CD8	Down	Case vs Control
Reactome_2022	Autodegradation Of E3 Ubiquitin Ligase COP1 R-HSA-349425	2/51	0.0075051203009533	0.0170293846422646	0	0	16.576426488962934	81.09469280568841	UBC;UBA52	CD8	Down	Case vs Control
KEGG_2021_Human	Autoimmune thyroid disease	2/53	0.0080851625917711	0.0408749886583987	0	0	15.924769907963183	76.72115694292032	HLA-B;HLA-A	CD8	Down	Case vs Control
Reactome_2022	Axon Guidance R-HSA-422475	5/519	0.0101613861368769	0.0200094255646871	0	0	4.109922178988327	18.86109217395209	RPS27;RPL21;UBC;PABPC1;UBA52	CD8	Down	Case vs Control
Reactome_2022	BMAL1:CLOCK,NPAS2 Activates Circadian Gene Expression R-HSA-1368108	45927	0.0036866431532595	0.0451760081637524	0	0	3.581119738455252	20.06515337751307	NCOA2;CREBBP;CHD9;NCOA6;TBL1XR1;HSD17B4;LIN9;PPARA;CLOCK	CD8	Up	Case vs Control
Reactome_2022	Budding And Maturation Of HIV Virion R-HSA-162588	2/29	0.0024768063483714	0.0081406796891327	0	0	30.11640211640212	180.7220634534563	UBC;UBA52	CD8	Down	Case vs Control
Reactome_2022	Ca2+ Pathway R-HSA-4086398	16/61	0.0022806238762856	0.0317618055692483	0	0	2.549945355191257	15.51209849980802	FZD2;LEF1;TCF7;ITPR1;ITPR2;PRKCA;NLK;TNRC6C;PPP3CA;PPP3CB;PPP3R1;AGO3;GNB1;MAP3K7;TNRC6A;TNRC6B	CD8	Up	Case vs Control
Reactome_2022	Calcineurin Activates NFAT R-HSA-2025928	45786	0.0022833940532296	0.0317618055692483	0	0	8.9453284373725	54.40631341632216	PPP3CA;PPP3CB;PPP3R1;NFATC3;NFATC2	CD8	Up	Case vs Control
Reactome_2022	Calnexin/calreticulin Cycle R-HSA-901042	45742	3.896550965832325e-05	0.0015650800939374	0	0	54.14673913043478	549.7428362104145	UBC;CALR;UBA52	CD8	Down	Case vs Control
Reactome_2022	Cap-dependent Translation Initiation R-HSA-72737	4/116	0.0002175437006812	0.0024736932294397	0	0	15.07370820668693	127.11825154840784	RPS27;RPL21;PABPC1;UBA52	CD8	Down	Case vs Control
Reactome_2022	Cargo Recognition For Clathrin-Mediated Endocytosis R-HSA-8856825	2/104	0.0289429675166677	0.0413338865174136	0	0	7.941976790716287	28.13388113924405	UBC;UBA52	CD8	Down	Case vs Control
Reactome_2022	CD209 (DC-SIGN) Signaling R-HSA-5621575	45889	0.0016386614157215	0.0255564972310519	0	0	4.7745098039215685	30.6231118395265	CREBBP;RPS6KA5;ICAM2;EP300;PRKCA;PKN2;ARHGEF7;PRKACB	CD8	Up	Case vs Control
Reactome_2022	CD28 Co-Stimulation R-HSA-389356	12/34	0.0004624794981748	0.0105010050762053	0	0	3.910578782919208	30.02897599231556	PRR5;PIK3CA;LCK;MAPKAP1;GRAP2;AKT3;RICTOR;GRB2;PKN2;ARHGEF7;MAP3K14;VAV1	CD8	Up	Case vs Control
Reactome_2022	Cdc20:Phospho-APC/C Mediated Degradation Of Cyclin A R-HSA-174184	2/72	0.0145428386908297	0.0249067007463636	0	0	11.591253644314868	49.038613648271685	UBC;UBA52	CD8	Down	Case vs Control
Reactome_2022	CDC42 GTPase Cycle R-HSA-9013148	34/149	0.0002324936788837	0.0070386321607144	0	0	2.1275481994758194	17.800445868746927	WIPF1;DOCK9;WIPF2;DOCK8;RASGRF2;DOCK7;ARHGAP17;IQGAP1;WASL;ARHGAP35;DOCK10;GNA13;DOCK11;PREX1;ABR;ARHGAP21;LBR;REPS1;VAV3;GIT2;ARHGEF12;FNBP1;ARAP2;MYO9B;ARHGAP26;DEF6;ARHGAP10;ARHGAP30;SPATA13;CDC42EP3;PKN2;ARHGEF7;CDC42SE2;ARHGEF6	CD8	Up	Case vs Control
Reactome_2022	CDK-mediated Phosphorylation And Removal Of Cdc6 R-HSA-69017	2/72	0.0145428386908297	0.0249067007463636	0	0	11.591253644314868	49.038613648271685	UBC;UBA52	CD8	Down	Case vs Control
Reactome_2022	Cell Cycle Checkpoints R-HSA-69620	3/271	0.0317937333768687	0.044551093477932	0	0	4.589785447761194	15.827811191156288	RPS27;UBC;UBA52	CD8	Down	Case vs Control
Reactome_2022	Cell Cycle R-HSA-1640170	111/654	0.000227303022173	0.0070191173247041	0	0	1.4820224057298357	12.4330216860234	RB1;NUP107;MRE11;CCNH;PPP2R2A;CDC14A;CCND3;PSMD4;AKT3;EP300;BTRC;CDK5RAP2;RAB2A;DAXX;CEP135;NUP210;ESCO1;PRKCB;FBXW11;DYRK1A;UBE2E1;PRKCA;VRK1;VRK2;LEMD3;DYNC1LI1;CLIP1;AKAP9;ANAPC4;OPTN;ANAPC1;MAD1L1;BLZF1;ANAPC16;CUL1;PDS5B;PDS5A;NUP160;ORC4;SPAST;POM121C;ABL1;CEP192;CEP76;ANKRD28;NEK7;NUP153;WAPL;POLA1;CDK6;ATM;MNAT1;LIN54;DIDO1;GSK3B;PHF20;MCM8;RSF1;SYNE2;SYNE1;BABAM2;NIPBL;PCM1;XPO1;PPP2R5E;…	CD8	Up	Case vs Control
Reactome_2022	Cell Cycle, Mitotic R-HSA-69278	90/523	0.0005438738125992	0.0114129144083915	0	0	1.5031947977408984	11.299204584478144	RB1;LIN54;GSK3B;NUP107;MCM8;CCNH;PPP2R2A;CDC14A;NIPBL;PCM1;CCND3;XPO1;PSMD4;PPP2R5E;AKT3;ENSA;CNTRL;EP300;JAK2;TNPO1;BTRC;CEP290;LBR;CDK5RAP2;OFD1;RAB2A;CEP135;PPP1R12A;NUP210;ESCO1;PRKCB;FBXW11;DYRK1A;UBE2E1;PPP2R5A;PRKCA;VRK1;VRK2;DYNLL1;LEMD3;PSMA5;RBL2;DYNC1LI1;CLIP1;KIF2A;AKAP9;ANAPC4;CEP63;PPP1R12B;CHMP7;OPTN;ANAPC1;MAD1L1;BLZF1;ITGB3BP;NUP58;PAFAH1B1;MCPH1;DYNC1I2;PRIM2;ANAPC16;HDAC1;USO1;…	CD8	Up	Case vs Control
Reactome_2022	Cell Death Signaling Via NRAGE, NRIF And NADE R-HSA-204998	20/74	0.0004529365262504	0.0105010050762053	0	0	2.659186279875935	20.47509232363867	VAV3;ARHGEF12;RASGRF2;ARHGEF18;PSEN1;AATF;VAV1;TIAM2;GNA13;AKAP13;PREX1;ABR;MAPK8;ARHGEF3;ARHGEF2;ARHGEF7;SOS1;SOS2;ITGB3BP;ARHGEF6	CD8	Up	Case vs Control
Reactome_2022	Cell Death Signaling Via NRAGE, NRIF And NADE R-HSA-204998	2/74	0.0153182832101411	0.0254545449625765	0	0	11.26814058956916	47.08627128826748	UBC;UBA52	CD8	Down	Case vs Control
Reactome_2022	Cellular Response To Hypoxia R-HSA-1234174	2/73	0.0149283642566727	0.0252764349345936	0	0	11.42742167289451	48.04650568144029	UBC;UBA52	CD8	Down	Case vs Control
Reactome_2022	Cellular Response To Starvation R-HSA-9711097	3/153	0.006989014214749	0.0163564887643603	0	0	8.249583333333334	40.94611193517093	RPS27;RPL21;UBA52	CD8	Down	Case vs Control
Reactome_2022	Cellular Responses To Stimuli R-HSA-8953897	8/736	0.0005077422395281	0.00349170432414	0	0	4.912087912087912	37.26082284420573	DNAJB1;JUN;RPS27;RPL21;UBC;CALR;FOS;UBA52	CD8	Down	Case vs Control
Reactome_2022	Cellular Responses To Stress R-HSA-2262752	8/722	0.0004470693868635	0.0033871189140343	0	0	5.012051332160771	38.65693321306552	DNAJB1;JUN;RPS27;RPL21;UBC;CALR;FOS;UBA52	CD8	Down	Case vs Control
Reactome_2022	Cellular Senescence R-HSA-2559583	4/165	0.0008252909018062	0.0043469133954937	0	0	10.460155940266947	74.26474972380737	JUN;UBC;FOS;UBA52	CD8	Down	Case vs Control
KEGG_2021_Human	Chagas disease	3/102	0.0022455053639155	0.0255426235145399	0	0	12.531565656565656	76.42782186394092	JUN;CALR;FOS	CD8	Down	Case vs Control
Reactome_2022	Chaperone Mediated Autophagy R-HSA-9613829	45708	0.0011762077962531	0.0053649478053587	0	0	45.19501133786848	304.8611297728522	UBC;UBA52	CD8	Down	Case vs Control
Reactome_2022	Chromatin Modifying Enzymes R-HSA-3247509	61/238	1.2177016819227291e-08	3.1335523281478227e-06	0	0	2.499055235129684	45.54207169674476	KDM5A;SETD2;SETD3;TRRAP;PHF20;EHMT1;ARID4B;EPC1;EP300;KMT5B;UTY;JAK2;ARID2;KDM6A;NCOA2;SMARCC1;PBRM1;KDM2A;PRMT3;DNMT3A;ARID5B;ASH1L;ARID1A;ARID1B;SUPT3H;KAT2B;NCOR1;AEBP2;KAT6B;TBL1XR1;KAT6A;CLOCK;KDM7A;KMT2E;KMT2D;KDM3B;KMT2A;HDAC1;KMT2C;KMT2B;HDAC8;PHF21A;NSD3;ATXN7;NSD1;SMYD3;SUZ12;ATF7IP;CREBBP;DR1;KDM4C;SETDB2;ELP3;SMARCA2;GATAD2B;GATAD2A;REST;YEATS2;KANSL1;BRWD1;OGT	CD8	Up	Case vs Control
Reactome_2022	Circadian Clock R-HSA-400253	2/69	0.0134128635161964	0.0235119607519208	0	0	12.112092598233325	52.221784663977374	UBC;UBA52	CD8	Down	Case vs Control
Reactome_2022	Circadian Clock R-HSA-400253	17/69	0.00346218096787	0.043109737212833	0	0	2.344624215472924	13.284304470769868	NCOA2;CREBBP;CRTC3;CHD9;NCOA6;CUL1;HSD17B4;RORA;LIN9;NR3C1;RBM4;NCOR1;TBL1XR1;EP300;BTRC;PPARA;CLOCK	CD8	Up	Case vs Control
Reactome_2022	Class I MHC Mediated Antigen Processing And Presentation R-HSA-983169	6/378	0.0003848082288366	0.0031274414234545	0	0	7.016845878136201	55.17181337149783	UBC;HLA-B;CALR;HLA-A;B2M;UBA52	CD8	Down	Case vs Control
Reactome_2022	CLEC7A (Dectin-1) Induces NFAT Activation R-HSA-5607763	45849	8.775385924774107e-05	0.0035655778599608	0	0	12.533687219273173	117.07685542042869	PPP3CA;PPP3CB;PPP3R1;ITPR1;NFATC3;ITPR2;NFATC2	CD8	Up	Case vs Control
Reactome_2022	CLEC7A (Dectin-1) Signaling R-HSA-5607764	2/99	0.0264254963029073	0.0386019504816979	0	0	8.353460972017674	30.35168200032022	UBC;UBA52	CD8	Down	Case vs Control
Reactome_2022	Constitutive Signaling By Ligand-Responsive EGFR Cancer Variants R-HSA-1236382	45706	0.0009502488602876	0.0047195693394287	0	0	50.849489795918366	353.8507507245636	UBC;UBA52	CD8	Down	Case vs Control
Reactome_2022	Constitutive Signaling By NOTCH1 HD Domain Mutants R-HSA-2691232	45703	0.0006553286359164	0.0040684986146481	0	0	62.59340659340659	458.83306235776007	UBC;UBA52	CD8	Down	Case vs Control
Reactome_2022	Constitutive Signaling By NOTCH1 HD+PEST Domain Mutants R-HSA-2894862	17/58	0.0004267179339132	0.0105010050762053	0	0	2.9755397553975538	23.08836550569865	HDAC4;CREBBP;MAML2;FBXW7;HDAC1;CUL1;ADAM10;PSEN1;RBPJ;HDAC8;MIB1;KAT2B;ADAM17;NCOR1;SNW1;TBL1XR1;EP300	CD8	Up	Case vs Control
Reactome_2022	Constitutive Signaling By NOTCH1 HD+PEST Domain Mutants R-HSA-2894862	2/58	0.0096204341226282	0.0196362285516658	0	0	14.49927113702624	67.33267063743956	UBC;UBA52	CD8	Down	Case vs Control
KEGG_2021_Human	Coronavirus disease	5/232	0.0003059625690442	0.0046404322971715	0	0	9.443593181382877	76.41800730359239	JUN;RPS27;RPL21;FOS;UBA52	CD8	Down	Case vs Control
Reactome_2022	Cyclin A:Cdk2-associated Events At S Phase Entry R-HSA-69656	2/84	0.0194538760897171	0.0302264945420313	0	0	9.88899950223992	38.95977978573032	UBC;UBA52	CD8	Down	Case vs Control
Reactome_2022	Cyclin D Associated Events In G1 R-HSA-69231	2/47	0.0064045772963814	0.01564396749444	0	0	18.053514739229023	91.18365130979144	UBC;UBA52	CD8	Down	Case vs Control
Reactome_2022	Cyclin E Associated Events During G1/S Transition R-HSA-69202	2/82	0.0185929371096227	0.0292642355211316	0	0	10.137244897959183	40.39665223744256	UBC;UBA52	CD8	Down	Case vs Control
Reactome_2022	Cytokine Signaling In Immune System R-HSA-1280215	8/702	0.0003707786901231	0.0030692236015749	0	0	5.1618524227598686	40.77814477516558	JUN;UBC;HLA-B;FOS;HLA-A;SLA2;B2M;UBA52	CD8	Down	Case vs Control
Reactome_2022	Cytokine Signaling In Immune System R-HSA-1280215	112/702	0.002068606096884	0.0298497926503636	0	0	1.3730317579684157	8.48654491894321	NUP107;CLSTN1;RORA;RPS6KA3;RPS6KA5;PSMD4;GRAP2;RPS6KA2;AKT3;KPNA4;KPNA5;BTRC;KPNA3;MAP3K7;KPNA1;MEF2A;IFNAR2;GBP5;MAP2K1;NUP210;FBXW11;UBE2E1;PRKCA;PIAS1;MTAP;ADAM17;CUL5;CUL1;FOXO3;FOXO1;NUP160;RAP1B;CNN2;POM121C;INPP5D;ABL2;MAP2K6;STAT5B;SMAD3;BCL11B;MSN;NUP153;SMAD7;TNFSF4;BCL2;CD27;GRB2;TAB2;XAF1;BRWD1;IL7R;EIF4G3;MAP3K14;BCL2L1;ITGB1;EIF4E3;ITGAM;PTPRJ;TNFSF13B;OASL;IKBKB;TRIM8;CASP8;JAK2;JA…	CD8	Up	Case vs Control
Reactome_2022	Cytosolic Sensors Of Pathogen-Associated DNA R-HSA-1834949	2/63	0.0112748133725004	0.0210872032531703	0	0	13.30746068919371	59.68640904597625	UBC;UBA52	CD8	Down	Case vs Control
Reactome_2022	DAP12 Interactions R-HSA-2172127	2/43	0.0053848268157729	0.0135225707115197	0	0	19.81881533101045	103.53686305193918	HLA-B;B2M	CD8	Down	Case vs Control
Reactome_2022	DDX58/IFIH1-mediated Induction Of Interferon-Alpha/Beta R-HSA-168928	2/81	0.0181687270874176	0.028799365276864	0	0	10.2660811159907	41.14700188375523	UBC;UBA52	CD8	Down	Case vs Control
Reactome_2022	Deactivation Of Beta-Catenin Transactivating Complex R-HSA-3769402	2/42	0.005142712440588	0.0130816115863704	0	0	20.31530612244898	107.06521085671017	UBC;UBA52	CD8	Down	Case vs Control
Reactome_2022	Death Receptor Signaling R-HSA-73887	36/139	8.706105869685976e-06	0.0005844446722954	0	0	2.5189601219610047	29.349628480634863	HDAC1;RASGRF2;XIAP;PSEN1;AATF;TANK;RTN4;IKBKB;GNA13;PREX1;ABR;AKAP13;MAPK8;CASP8;MAP3K7;VAV3;USP25;ARHGEF12;USP4;ARHGEF18;TNFRSF10A;CFLAR;VAV1;TNFRSF1A;TIAM2;ADAM17;ARHGEF3;TAX1BP1;TAB2;ARHGEF2;ARHGEF7;SOS1;SOS2;ITGB3BP;NSMAF;ARHGEF6	CD8	Up	Case vs Control
Reactome_2022	Dectin-1 Mediated Noncanonical NF-kB Signaling R-HSA-5607761	2/61	0.0105989714737129	0.0204212941756451	0	0	13.759944655828432	62.5664451418922	UBC;UBA52	CD8	Down	Case vs Control
Reactome_2022	Defective CFTR Causes Cystic Fibrosis R-HSA-5678895	2/60	0.0102680704476329	0.0200429148038949	0	0	13.997888810696692	64.09235963490565	UBC;UBA52	CD8	Down	Case vs Control
Reactome_2022	Degradation Of AXIN R-HSA-4641257	2/54	0.0083825352441557	0.018101416686655	0	0	15.617739403453688	74.6778588702288	UBC;UBA52	CD8	Down	Case vs Control
Reactome_2022	Degradation Of Beta-Catenin By Destruction Complex R-HSA-195253	2/84	0.0194538760897171	0.0302264945420313	0	0	9.88899950223992	38.95977978573032	UBC;UBA52	CD8	Down	Case vs Control
Reactome_2022	Degradation Of DVL R-HSA-4641258	2/55	0.0086847744196851	0.0185746132325323	0	0	15.322294955718135	72.72242891249378	UBC;UBA52	CD8	Down	Case vs Control
Reactome_2022	Degradation Of GLI1 By Proteasome R-HSA-5610780	2/59	0.0099418829078362	0.0197512073769013	0	0	14.244181883279628	65.67990626739639	UBC;UBA52	CD8	Down	Case vs Control
Reactome_2022	Degradation Of GLI2 By Proteasome R-HSA-5610783	2/59	0.0099418829078362	0.0197512073769013	0	0	14.244181883279628	65.67990626739639	UBC;UBA52	CD8	Down	Case vs Control
Reactome_2022	Disease R-HSA-1643685	283/1736	1.55923343999561e-07	2.4074564313532217e-05	0	0	1.4422618959013027	22.60587065570829	CYFIP2;RB1;CYFIP1;PATJ;NUP107;MAML2;WIPF1;ZFYVE9;CCNH;WIPF2;GCC2;RBPJ;ANTXR2;ZDHHC2;GOLGA4;MPRIP;PSMD4;AKT3;FGFR1OP2;DAG1;TRIM27;BTRC;PRKACB;VPS39;PTGDR;DAXX;ST6GAL1;NUP210;ZNF160;FRS2;PRKCA;ATG14;SND1;DYNC1LI1;ADCY9;BIN2;FDX1;AKAP9;TXNIP;GNE;ANAPC16;MAPKAP1;PIK3R4;SUPT4H1;ZC3HAV1;IQGAP1;FXR1;LARP1;RNF213;POM121C;HLCS;NCKAP1L;ATG7;ST3GAL1;ST3GAL3;SEC31A;SRPK2;STAT5B;CREBBP;XRCC5;MYO5A;BRAF;PARP14…	CD8	Up	Case vs Control
Reactome_2022	Disease R-HSA-1643685	9/1736	0.0299133797452379	0.0425836966436986	0	0	2.260981057159401	7.934798649635503	JUN;RPS27;RPL21;UBC;HLA-B;CALR;HLA-A;B2M;UBA52	CD8	Down	Case vs Control
Reactome_2022	Diseases Of Carbohydrate Metabolism R-HSA-5663084	2/33	0.0032001783999924	0.0090536692708647	0	0	26.225148123765635	150.65164110540567	UBC;UBA52	CD8	Down	Case vs Control
Reactome_2022	Diseases Of Mismatch Repair (MMR) R-HSA-5423599	45752	0.0010232473011675	0.0190348654578645	0	0	28.61827079934747	197.03032901678856	MSH6;MSH2;MSH3;PMS2	CD8	Up	Case vs Control
Reactome_2022	Diseases Of Signal Transduction By Growth Factor Receptors And Second Messengers R-HSA-5663202	106/424	3.091420674571533e-13	1.591051173846149e-10	0	0	2.443404255319149	70.38219960951372	MAML2;ZFYVE9;CLSTN1;GCC2;RBPJ;GOLGA4;MPRIP;PSMD4;AKT3;FGFR1OP2;EP300;MAP2K1;FBXW7;ADAM10;FRS2;LMO7;GTF2F2;SND1;ADAM17;BIN2;TBL1XR1;AKAP9;VCL;TNKS;MAPKAP1;CUL1;IQGAP1;ZC3HAV1;PSEN1;FOXO3;KLC1;FOXO1;RAP1B;FXR1;RNF213;RAP1A;ATG7;MARK3;SEC31A;STAT5B;CREBBP;SMAD4;SMAD3;MSN;BRAF;QKI;SNW1;GOLGB1;NF1;STRN;GRB2;BCL2L1;PRR5;GSK3B;HIP1;CLTC;PTEN;ZMYM2;PPP2R5E;CNTRL;MYO18A;LRRFIP1;JAK2;KSR1;PPP2R5A;AP3B1;NRG…	CD8	Up	Case vs Control
Reactome_2022	DNA Damage Bypass R-HSA-73893	2/48	0.0066722048532405	0.0161214895643163	0	0	17.66015971606034	88.47395487409875	UBC;UBA52	CD8	Down	Case vs Control
Reactome_2022	DNA Damage Recognition In GG-NER R-HSA-5696394	2/37	0.0040104267049409	0.010734495431788	0	0	23.22332361516035	128.16621679983012	UBC;UBA52	CD8	Down	Case vs Control
Reactome_2022	DNA Double Strand Break Response R-HSA-5693606	2/61	0.0105989714737129	0.0204212941756451	0	0	13.759944655828432	62.5664451418922	UBC;UBA52	CD8	Down	Case vs Control
Reactome_2022	Downregulation Of ERBB2 Signaling R-HSA-8863795	2/29	0.0024768063483714	0.0081406796891327	0	0	30.11640211640212	180.7220634534563	UBC;UBA52	CD8	Down	Case vs Control
Reactome_2022	Downregulation Of ERBB2:ERBB3 Signaling R-HSA-1358803	45701	0.0004884058068615	0.0034112093072988	0	0	73.98144712430427	564.0614766653882	UBC;UBA52	CD8	Down	Case vs Control
Reactome_2022	Downregulation Of ERBB4 Signaling R-HSA-1253288	45697	0.0002268935624318	0.0024736932294397	0	0	116.2798833819242	975.7079361806792	UBC;UBA52	CD8	Down	Case vs Control
Reactome_2022	Downregulation Of SMAD2/3:SMAD4 Transcriptional Activity R-HSA-2173795	2/31	0.0028275211870267	0.0083151445434272	0	0	28.036593947924	164.52868226245067	UBC;UBA52	CD8	Down	Case vs Control
Reactome_2022	Downregulation Of SMAD2/3:SMAD4 Transcriptional Activity R-HSA-2173795	45961	0.0029458409247967	0.0379031532323842	0	0	3.4114005373204064	19.87946230810354	SMAD4;SMAD3;NCOR1;SNW1;SMURF2;HDAC1;MAPK1;RNF111;TRIM33;SMAD7	CD8	Up	Case vs Control
Reactome_2022	Downregulation Of TGF-beta Receptor Signaling R-HSA-2173788	45714	0.0019923694676587	0.0071072768499842	0	0	33.886054421768705	210.71807980633	UBC;UBA52	CD8	Down	Case vs Control
Reactome_2022	Downregulation Of TGF-beta Receptor Signaling R-HSA-2173788	45956	0.0006278838931576	0.0129260364138059	0	0	4.478740801308258	33.0224514410924	USP15;XPO1;SMAD3;SMURF2;ZFYVE9;SRFBP1;TGFBR1;UCHL5;SMAD7;TGFBR2	CD8	Up	Case vs Control
Reactome_2022	Downstream Signaling Events Of B Cell Receptor (BCR) R-HSA-1168372	2/79	0.0173329423728315	0.0278698749663874	0	0	10.53379273787437	42.71607174923344	UBC;UBA52	CD8	Down	Case vs Control
Reactome_2022	Downstream TCR Signaling R-HSA-202424	2/94	0.0240029820322527	0.0357644432280565	0	0	8.809671694764862	32.85635073640704	UBC;UBA52	CD8	Down	Case vs Control
Reactome_2022	Dual Incision In GG-NER R-HSA-5696400	2/41	0.0049057810328166	0.0126756307610927	0	0	20.837257980115123	110.79880549073958	UBC;UBA52	CD8	Down	Case vs Control
Reactome_2022	Dual Incision In TC-NER R-HSA-6782135	2/65	0.0119692083073164	0.0218376984219202	0	0	12.8837058632977	57.01578256302679	UBC;UBA52	CD8	Down	Case vs Control
Reactome_2022	E3 Ubiquitin Ligases Ubiquitinate Target Proteins R-HSA-8866654	4/56	1.2488364895537808e-05	0.0007974713011864	0	0	32.56464811783961	367.67810090780216	UBC;HLA-B;HLA-A;UBA52	CD8	Down	Case vs Control
Reactome_2022	Effects Of PIP2 Hydrolysis R-HSA-114508	45927	0.0036866431532595	0.0451760081637524	0	0	3.581119738455252	20.06515337751307	ABHD12;DGKE;DGKD;TRPC3;ITPR1;ITPR2;PRKCQ;RASGRP1;DGKH	CD8	Up	Case vs Control
Reactome_2022	EGFR Downregulation R-HSA-182971	2/31	0.0028275211870267	0.0083151445434272	0	0	28.036593947924	164.52868226245067	UBC;UBA52	CD8	Down	Case vs Control
Reactome_2022	Endosomal Sorting Complex Required For Transport (ESCRT) R-HSA-917729	2/30	0.0026494069247459	0.0082817125549749	0	0	29.03935860058309	172.30269560126317	UBC;UBA52	CD8	Down	Case vs Control
Reactome_2022	Endosomal/Vacuolar Pathway R-HSA-1236977	45727	2.540400260486493e-06	0.0002271117832874	0	0	155.789	2007.05992175092	HLA-B;HLA-A;B2M	CD8	Down	Case vs Control
KEGG_2021_Human	Epstein-Barr virus infection	5/202	0.0001610960529103	0.0029319481629681	0	0	10.89825645552858	95.180029218864	JUN;HLA-B;CALR;HLA-A;B2M	CD8	Down	Case vs Control
Reactome_2022	ER Quality Control Compartment (ERQC) R-HSA-901032	45709	0.0012979027758576	0.0056878680471408	0	0	42.81417830290011	284.5860815063359	UBC;UBA52	CD8	Down	Case vs Control
Reactome_2022	ER-Phagosome Pathway R-HSA-1236974	6/89	1.0036119203995432e-07	4.486145284185957e-05	0	0	31.913253012048195	514.2658041216033	UBC;HLA-B;CALR;HLA-A;B2M;UBA52	CD8	Down	Case vs Control
Reactome_2022	Eukaryotic Translation Elongation R-HSA-156842	3/90	0.0015697298791576	0.0061014717911606	0	0	14.26867816091954	92.13073920987918	RPS27;RPL21;UBA52	CD8	Down	Case vs Control
Reactome_2022	Eukaryotic Translation Termination R-HSA-72764	3/90	0.0015697298791576	0.0061014717911606	0	0	14.26867816091954	92.13073920987918	RPS27;RPL21;UBA52	CD8	Down	Case vs Control
Reactome_2022	Factors Involved In Megakaryocyte Development And Platelet Production R-HSA-983231	31/136	0.0004372706387932	0.0105010050762053	0	0	2.1231575846833577	16.42253526258134	DOCK5;DOCK9;HDAC1;DOCK8;DOCK7;JMJD1C;AK3;KLC1;PHF21A;DOCK10;DOCK11;AKAP10;KIF3B;CAPZB;ABL1;KIF13B;MFN1;KIF21A;JAK2;PRKACB;CARMIL1;CBX5;PRKCA;KIF27;EHD1;RAD51B;RAD51C;KIF2A;IRF2;DOCK2;RAB5A	CD8	Up	Case vs Control
Reactome_2022	Fanconi Anemia Pathway R-HSA-6783310	2/38	0.004226355178565	0.0112451236001106	0	0	22.57709750566893	123.41579162471118	UBC;UBA52	CD8	Down	Case vs Control
Reactome_2022	FBXL7 Down-Regulates AURKA During Mitotic Entry And In Early Mitosis R-HSA-8854050	2/54	0.0083825352441557	0.018101416686655	0	0	15.617739403453688	74.6778588702288	UBC;UBA52	CD8	Down	Case vs Control
Reactome_2022	Fc Epsilon Receptor (FCERI) Signaling R-HSA-2454202	4/130	0.0003361751184047	0.0029700908047931	0	0	13.389395474501857	107.0867561589015	JUN;UBC;FOS;UBA52	CD8	Down	Case vs Control
Reactome_2022	Fc Epsilon Receptor (FCERI) Signaling R-HSA-2454202	31/130	0.0001873078717705	0.0060250698752846	0	0	2.2526085598250547	19.333591708926125	ITK;TXK;CUL1;ITPR1;ITPR2;RASGRP1;IKBKB;PPP3CA;PPP3R1;PPP3CB;MAPK8;PSMD4;GRAP2;MAPK1;BTRC;MAP3K7;VAV3;MAP3K1;FBXW11;NFATC3;NFATC2;VAV1;PSMA5;PIK3CA;PRKCQ;GRB2;TAB2;LCP2;PKN2;SOS1;CARD11	CD8	Up	Case vs Control
Reactome_2022	FCERI Mediated Ca+2 Mobilization R-HSA-2871809	15/29	2.980713242316798e-07	3.835184371780947e-05	0	0	7.69444607011178	115.61623139876424	VAV3;ITK;TXK;ITPR1;NFATC3;ITPR2;NFATC2;VAV1;PPP3CA;PPP3CB;PPP3R1;GRAP2;GRB2;LCP2;SOS1	CD8	Up	Case vs Control
Reactome_2022	FCERI Mediated MAPK Activation R-HSA-2871796	2/29	0.0024768063483714	0.0081406796891327	0	0	30.11640211640212	180.7220634534563	JUN;FOS	CD8	Down	Case vs Control
Reactome_2022	FCERI Mediated MAPK Activation R-HSA-2871796	45959	0.001674524316842	0.0255986687643978	0	0	3.77092567887421	24.10460971151623	VAV3;MAPK8;MAP3K1;GRAP2;MAPK1;GRB2;LCP2;PKN2;SOS1;VAV1	CD8	Up	Case vs Control
Reactome_2022	FCERI Mediated NF-kB Activation R-HSA-2871837	2/78	0.0169214144964114	0.0273063981223679	0	0	10.672932330827068	43.53676225433978	UBC;UBA52	CD8	Down	Case vs Control
Reactome_2022	Fcgamma Receptor (FCGR) Dependent Phagocytosis R-HSA-2029480	26/87	9.96636427374824e-06	0.0006411694349444	0	0	3.066572218849086	35.315549412941	CYFIP2;CYFIP1;WIPF1;WIPF2;ARPC1A;ITPR1;ITPR2;WASL;ABL1;MAPK1;NCKAP1L;WASF2;NCK1;ACTR3;VAV3;ACTR2;MYO5A;MYO9B;VAV1;PIK3CA;ABI2;ABI1;ELMO1;MYH9;GRB2;CRK	CD8	Up	Case vs Control
Reactome_2022	FCGR3A-mediated Phagocytosis R-HSA-9664422	23/60	2.482557673910414e-07	3.4846082259251634e-05	0	0	4.472967418713411	68.02849506682321	CYFIP2;ACTR3;VAV3;CYFIP1;ACTR2;WIPF1;WIPF2;ARPC1A;MYO5A;MYO9B;WASL;VAV1;ABI2;ABI1;ELMO1;ABL1;MYH9;MAPK1;NCKAP1L;GRB2;CRK;WASF2;NCK1	CD8	Up	Case vs Control
Reactome_2022	FLT3 Signaling By CBL Mutants R-HSA-9706377	45695	0.0001327870635819	0.0023606285939861	0	0	162.80816326530612	1453.3500081608856	UBC;UBA52	CD8	Down	Case vs Control
Reactome_2022	FLT3 Signaling In Disease R-HSA-9682385	46018	3.3458975389381314e-05	0.0016143955625376	0	0	5.737806873977087	59.12919280149849	STAT5B;ZMYM2;PIK3CA;GOLGB1;MYO18A;TRIP11;PTPN11;GRB2;CBL;SOS1;ETV6;BCL2L1	CD8	Up	Case vs Control
Reactome_2022	FLT3 Signaling In Disease R-HSA-9682385	45715	0.0021482592433019	0.0074439680756276	0	0	32.52897959183674	199.8286905755208	UBC;UBA52	CD8	Down	Case vs Control
Reactome_2022	FLT3 Signaling R-HSA-9607240	3/37	0.0001141678296094	0.0023606285939861	0	0	36.60845588235294	332.32574185148263	UBC;SLA2;UBA52	CD8	Down	Case vs Control
Reactome_2022	FLT3 Signaling R-HSA-9607240	12/37	0.0010990860528456	0.0197641825048899	0	0	3.4407201309328967	23.4425769422294	STAT5B;PIK3CA;LCK;GRAP2;AKT3;ABL2;PTPRJ;PTPN11;GRB2;CBL;FOXO3;SOS1	CD8	Up	Case vs Control
Reactome_2022	Formation Of A Pool Of Free 40S Subunits R-HSA-72689	3/98	0.0020033934744922	0.0071072768499842	0	0	13.06184210526316	81.15208599441814	RPS27;RPL21;UBA52	CD8	Down	Case vs Control
Reactome_2022	Formation Of Incision Complex In GG-NER R-HSA-5696395	2/42	0.005142712440588	0.0130816115863704	0	0	20.31530612244898	107.06521085671017	UBC;UBA52	CD8	Down	Case vs Control
Reactome_2022	Formation Of TC-NER Pre-Incision Complex R-HSA-6781823	2/52	0.0077926822984508	0.0173299949622264	0	0	16.24408163265306	78.85803384874593	UBC;UBA52	CD8	Down	Case vs Control
Reactome_2022	Frs2-mediated Activation R-HSA-170968	45820	0.0016265211718785	0.0255564972310519	0	0	7.158367346938776	45.96610868000833	MAP2K1;RAP1A;RAPGEF1;MAPK1;BRAF;FRS2	CD8	Up	Case vs Control
Reactome_2022	G Alpha (12/13) Signaling Events R-HSA-416482	19/78	0.0023751990562921	0.0324540472824337	0	0	2.3105304521396826	13.961782362901593	VAV3;ARHGEF12;ROCK1;ROCK2;RASGRF2;ARHGEF18;VAV1;TIAM2;GNA13;AKAP13;PREX1;ABR;GNB1;ARHGEF3;ARHGEF2;ARHGEF7;SOS1;SOS2;ARHGEF6	CD8	Up	Case vs Control
Reactome_2022	G1/S DNA Damage Checkpoints R-HSA-69615	2/67	0.0126819574677713	0.0224064624035327	0	0	12.486028257456828	54.53366446023725	UBC;UBA52	CD8	Down	Case vs Control
Reactome_2022	Gap-filling DNA Repair Synthesis And Ligation In GG-NER R-HSA-5696397	45713	0.0018421068847796	0.0067493588319387	0	0	35.36113575865129	222.6636020827002	UBC;UBA52	CD8	Down	Case vs Control
Reactome_2022	Gap-filling DNA Repair Synthesis And Ligation In TC-NER R-HSA-6782210	2/64	0.0116197041701198	0.0214628420001801	0	0	13.09216589861751	58.32629278722786	UBC;UBA52	CD8	Down	Case vs Control
Reactome_2022	Gene Expression (Transcription) R-HSA-74160	232/1449	8.409342772005907e-06	0.0005844446722954	0	0	1.399487476575847	16.354644695151393	RB1;NUP107;MAML2;CCNH;EHMT1;RBPJ;LSM11;PSMD4;AKT3;EPC1;MTERF1;ZNF721;ZNF600;RNF111;DAXX;SMARCC1;NUP210;ZNF282;PRKCB;ZNF160;PRKCA;DICER1;RUNX2;RUNX1;ZNF718;SCO1;TXNIP;PRKCQ;ZNF710;ZNF398;ZNF274;L3MBTL2;ANAPC16;MAPKAP1;CSTF3;SUPT4H1;ZNF708;POM121C;ZNF701;HIVEP3;CREBBP;ZNF383;NFATC2;SMARCA2;PHC3;SNW1;AGO3;INTS4;INTS7;ATM;INTS6;CDK12;CDK13;PHF20;ZNF490;INTS10;PRKAG2;MED15;RPTOR;MED14;MED13;ZNF248;JAR…	CD8	Up	Case vs Control
Reactome_2022	Generation Of Second Messenger Molecules R-HSA-202433	10/32	0.0038202749121635	0.0457248408091512	0	0	3.2561510443767188	18.12840242714469	VASP;ITK;FYB1;LCK;GRAP2;EVL;LCP2;PKN2;ARHGEF7;NCK1	CD8	Up	Case vs Control
Reactome_2022	Generic Transcription Pathway R-HSA-212436	185/1190	0.000345235548636	0.0095186372695361	0	0	1.3405955690503888	10.686267506287734	RB1;ZNF573;ZNF692;MRE11;MAML2;CCNH;EHMT1;RORA;RBPJ;NR3C1;NR3C2;YY1;CCND3;PSMD4;SESN1;AKT3;EPC1;EP300;ZNF569;ZNF721;ZNF600;ARID2;RNF111;DAXX;SMARCC1;ZNF282;FBXW7;PRKCB;ZNF160;UBE2E1;KCTD1;PRKCA;GTF2F2;RUNX2;RUNX1;ZNF718;SCO1;MSH2;TBL1XR1;KAT6A;TXNIP;ANAPC4;ZNF678;PRKCQ;ZNF710;ZNF555;ANAPC1;ZNF431;ZNF398;FKBP5;KMT2E;KMT2D;ZNF274;ZNF791;L3MBTL2;KMT2A;ANAPC16;KMT2C;MAPKAP1;KMT2B;TCF7;SUPT4H1;CUL1;FOX…	CD8	Up	Case vs Control
Reactome_2022	GLI3 Is Processed To GLI3R By Proteasome R-HSA-5610785	2/59	0.0099418829078362	0.0197512073769013	0	0	14.244181883279628	65.67990626739639	UBC;UBA52	CD8	Down	Case vs Control
Reactome_2022	Global Genome Nucleotide Excision Repair (GG-NER) R-HSA-5696399	2/82	0.0185929371096227	0.0292642355211316	0	0	10.137244897959183	40.39665223744256	UBC;UBA52	CD8	Down	Case vs Control
Reactome_2022	Glycogen Metabolism R-HSA-8982491	45712	0.0016975001307372	0.0063763240205003	0	0	36.970315398886825	235.8188028402744	UBC;UBA52	CD8	Down	Case vs Control
Reactome_2022	Glycogen Storage Diseases R-HSA-3229121	45703	0.0006553286359164	0.0040684986146481	0	0	62.59340659340659	458.83306235776007	UBC;UBA52	CD8	Down	Case vs Control
Reactome_2022	Glycogen Synthesis R-HSA-3322077	45701	0.0004884058068615	0.0034112093072988	0	0	73.98144712430427	564.0614766653882	UBC;UBA52	CD8	Down	Case vs Control
KEGG_2021_Human	Graft-versus-host disease	2/42	0.005142712440588	0.0326679493490226	0	0	20.31530612244898	107.06521085671017	HLA-B;HLA-A	CD8	Down	Case vs Control
Reactome_2022	GSK3B And BTRC:CUL1-mediated-degradation Of NFE2L2 R-HSA-9762114	2/51	0.0075051203009533	0.0170293846422646	0	0	16.576426488962934	81.09469280568841	UBC;UBA52	CD8	Down	Case vs Control
Reactome_2022	GTP Hydrolysis And Joining Of 60S Ribosomal Subunit R-HSA-72706	3/109	0.0027114151353417	0.0083151445434272	0	0	11.6998820754717	69.14963273806762	RPS27;RPL21;UBA52	CD8	Down	Case vs Control
Reactome_2022	HDR Thru Homologous Recombination (HRR) Or Single Strand Annealing (SSA) R-HSA-5693567	2/114	0.0342520388803963	0.0472551277146209	0	0	7.229227405247814	24.39147967798494	UBC;UBA52	CD8	Down	Case vs Control
Reactome_2022	HDR Thru Homologous Recombination (HRR) R-HSA-5685942	2/67	0.0126819574677713	0.0224064624035327	0	0	12.486028257456828	54.53366446023725	UBC;UBA52	CD8	Down	Case vs Control
Reactome_2022	Hedgehog Ligand Biogenesis R-HSA-5358346	2/64	0.0116197041701198	0.0214628420001801	0	0	13.09216589861751	58.32629278722786	UBC;UBA52	CD8	Down	Case vs Control
Reactome_2022	Hedgehog Off State R-HSA-5610787	2/98	0.025933309647663	0.0380071784016569	0	0	8.440901360544217	30.828088273635288	UBC;UBA52	CD8	Down	Case vs Control
Reactome_2022	Hedgehog On State R-HSA-5632684	2/85	0.0198905587551662	0.030764981880828	0	0	9.769363166953529	38.271578820886354	UBC;UBA52	CD8	Down	Case vs Control
Reactome_2022	Heme Signaling R-HSA-9707616	13/45	0.0022722376893627	0.0317618055692483	0	0	2.9120957838722883	17.725898401205086	NCOA2;CREBBP;CRTC3;CHD9;NCOA6;RORA;LIN9;XPO1;NCOR1;TBL1XR1;EP300;PPARA;CLOCK	CD8	Up	Case vs Control
Reactome_2022	Hemostasis R-HSA-109582	99/576	0.0003087891290997	0.0086685530059992	0	0	1.50284579854468	12.147280084488386	DGKE;CD84;DGKD;JMJD1C;ABHD12;DOCK10;DOCK11;KIF21A;PRKACB;PRKCB;ZNF160;PRKCA;GTPBP2;PROCR;TMX3;STIM1;PRKCQ;VCL;DGKH;STXBP3;ITPR1;AK3;ITPR2;KLC1;PRKCZ;RASGRP1;GLG1;PHF21A;PIK3R5;RAP1B;RAP1A;KIF3B;INPP5D;ABL1;CD99;CARMIL1;CBX5;TNFRSF10A;EHD1;SCCPDH;GNAQ;GNB1;GRB2;RAB5A;ITGB1;DOCK5;ITGAM;DOCK9;DOCK8;DOCK7;PLEK;ATP2A3;ITGAL;AKAP10;CAPZB;PPP2R5E;KIF13B;PHACTR2;JAK2;VAV3;ANXA2;ITGA4;TRPC3;ITGA1;PPP2R5A;…	CD8	Up	Case vs Control
Reactome_2022	Hh Mutants Abrogate Ligand Secretion R-HSA-5387390	2/58	0.0096204341226282	0.0196362285516658	0	0	14.49927113702624	67.33267063743956	UBC;UBA52	CD8	Down	Case vs Control
Reactome_2022	Hh Mutants Are Degraded By ERAD R-HSA-5362768	2/55	0.0086847744196851	0.0185746132325323	0	0	15.322294955718135	72.72242891249378	UBC;UBA52	CD8	Down	Case vs Control
Reactome_2022	HIV Infection R-HSA-162906	4/229	0.0027452820876879	0.0083151445434272	0	0	7.460614657210402	44.00174614977124	UBC;HLA-A;B2M;UBA52	CD8	Down	Case vs Control
Reactome_2022	Host Interactions Of HIV Factors R-HSA-162909	4/130	0.0003361751184047	0.0029700908047931	0	0	13.389395474501857	107.0867561589015	UBC;HLA-A;B2M;UBA52	CD8	Down	Case vs Control
KEGG_2021_Human	Human cytomegalovirus infection	4/225	0.0025763781863408	0.026050046106335	0	0	7.597188793684413	45.28965844948812	HLA-B;CALR;HLA-A;B2M	CD8	Down	Case vs Control
KEGG_2021_Human	Human immunodeficiency virus 1 infection	6/212	1.5989802224975125e-05	0.0005828285029225	0	0	12.77864077669903	141.12167846700478	JUN;HLA-B;CALR;FOS;HLA-A;B2M	CD8	Down	Case vs Control
KEGG_2021_Human	Human T-cell leukemia virus 1 infection	6/219	1.9214126469974737e-05	0.0005828285029225	0	0	12.354303599374022	134.1660667357148	JUN;HLA-B;CALR;FOS;HLA-A;B2M	CD8	Down	Case vs Control
Reactome_2022	IKK Complex Recruitment Mediated By RIP1 R-HSA-937041	45711	0.0015585779465969	0.0061014717911606	0	0	38.73275024295432	250.36777892881813	UBC;UBA52	CD8	Down	Case vs Control
Reactome_2022	Immune System R-HSA-168256	316/1943	3.3489213732160776e-08	7.386763714636604e-06	0	0	1.4445978780968356	24.864479969354544	CYFIP2;CYFIP1;NUP107;WIPF1;WIPF2;ICAM2;UBE2L3;HERC4;RPS6KA3;RPS6KA5;HERC1;PSMD4;RPS6KA2;AKT3;BTRC;PRKACB;RNF111;FBXO9;MEF2A;GBP5;NUP210;PRKCB;PRKCA;ARMC8;ATG14;SCAMP1;DYNC1LI1;MTAP;RNF125;BIN2;TXNIP;CD226;PRKCQ;TMEM63A;TXK;MAPKAP1;PIK3R4;IQGAP1;TRPM2;CRACR2A;PPP3R1;RNF213;KLRK1;RNF216;POM121C;INPP5D;DHX36;SLAMF7;NCKAP1L;SLAMF6;ATG7;PAG1;S100A11;SEC31A;VASP;STAT5B;CREBBP;FYB1;BCL11B;XRCC5;NFATC3;M…	CD8	Up	Case vs Control
Reactome_2022	Immune System R-HSA-168256	10/1943	0.0231717467471318	0.0346413738995583	0	0	2.273226250110406	8.558291185966318	JUN;UBC;HLA-B;CALR;FOS;HLA-A;SLA2;HCST;B2M;UBA52	CD8	Down	Case vs Control
Reactome_2022	Immunoregulatory Interactions Between A Lymphoid And A non-Lymphoid Cell R-HSA-198933	4/123	0.0002722349268231	0.0028126699674529	0	0	14.182013230824245	116.41795070986667	HLA-B;HLA-A;HCST;B2M	CD8	Down	Case vs Control
Reactome_2022	Inactivation Of CSF3 (G-CSF) Signaling R-HSA-9705462	45713	0.0018421068847796	0.0067493588319387	0	0	35.36113575865129	222.6636020827002	UBC;UBA52	CD8	Down	Case vs Control
Reactome_2022	Infection With Mycobacterium Tuberculosis R-HSA-9635486	45742	3.896550965832325e-05	0.0015650800939374	0	0	54.14673913043478	549.7428362104145	UBC;B2M;UBA52	CD8	Down	Case vs Control
Reactome_2022	Infectious Disease R-HSA-5663205	9/961	0.0006477963948755	0.0040684986146481	0	0	4.2760354141656665	31.39437029029934	JUN;RPS27;RPL21;UBC;HLA-B;CALR;HLA-A;B2M;UBA52	CD8	Down	Case vs Control
Reactome_2022	Infectious Disease R-HSA-5663205	154/961	0.000273860491342	0.0078303814561518	0	0	1.3874568421188622	11.381158265557907	CYFIP2;RB1;CYFIP1;PATJ;NUP107;CCNH;WIPF1;WIPF2;ARID4B;NR3C1;ANTXR2;ZDHHC2;PSMD4;AKT3;KPNA4;KPNA5;TRIM27;BTRC;PRKACB;KPNA3;MAP3K7;VPS39;KPNA1;PTGDR;IFNAR2;DAXX;ST6GAL1;MAP2K1;NUP210;PRKCA;ATG14;GTF2F2;DYNC1LI1;ADAM17;ADCY9;TBL1XR1;ELMO1;TXNIP;STAM2;DDX5;CUL5;PIK3R4;SUPT4H1;ITPR1;ITPR2;GTF2E1;NUP160;GTF2E2;PHF21A;FUT8;LARP1;RNF213;POM121C;MAN2A1;G3BP1;ABL1;NCKAP1L;ST3GAL1;ST3GAL3;MAP2K6;SRPK2;UVRAG…	CD8	Up	Case vs Control
Reactome_2022	Influenza Infection R-HSA-168255	4/157	0.0006854102813798	0.0041263449792388	0	0	11.011542205534695	80.2245130859317	RPS27;RPL21;CALR;UBA52	CD8	Down	Case vs Control
Reactome_2022	Influenza Viral RNA Transcription And Replication R-HSA-168273	3/137	0.0051507016536939	0.0130816115863704	0	0	9.242070895522389	48.69298109698855	RPS27;RPL21;UBA52	CD8	Down	Case vs Control
Reactome_2022	InlA-mediated Entry Of Listeria Monocytogenes Into Host Cells R-HSA-8876493	45696	0.0001767608673979	0.0023606285939861	0	0	135.66666666666666	1172.256699198754	UBC;UBA52	CD8	Down	Case vs Control
Reactome_2022	InlB-mediated Entry Of Listeria Monocytogenes Into Host Cell R-HSA-8875360	45703	0.0006553286359164	0.0040684986146481	0	0	62.59340659340659	458.83306235776007	UBC;UBA52	CD8	Down	Case vs Control
Reactome_2022	Innate Immune System R-HSA-168249	165/1035	0.0002164103472644	0.0068191342076801	0	0	1.380318788663285	11.647591236697426	CYFIP2;FCN1;CYFIP1;MRE11;WIPF1;WIPF2;ICAM2;STK10;RPS6KA3;RPS6KA5;PSMD4;GRAP2;RPS6KA2;EP300;CAPN1;OSTF1;BTRC;PRKACB;MAP3K7;MEF2A;KCMF1;MAP2K1;FBXW11;CD300A;ADAM10;CYBB;ATP11B;PRKCA;ATP11A;ARMC8;SCAMP1;DYNC1LI1;RNF125;BIN2;ELMO1;TXNIP;PRKCQ;CARD11;VCL;TMEM63A;TXK;PIK3R4;CUL1;ITPR1;ITPR2;IQGAP1;PSEN1;RASGRP1;RAP1B;CNN2;TRPM2;CRACR2A;PPP3R1;KLRK1;RAP1A;RNF216;DHX36;ABL1;NCKAP1L;NLRP1;RAB6A;ATG7;S100A…	CD8	Up	Case vs Control
Reactome_2022	Innate Immune System R-HSA-168249	7/1035	0.0154302851934112	0.0255456943757585	0	0	2.928170321896003	12.214637408549253	JUN;UBC;HLA-B;FOS;HLA-A;B2M;UBA52	CD8	Down	Case vs Control
Reactome_2022	Interferon Alpha/Beta Signaling R-HSA-909733	2/72	0.0145428386908297	0.0249067007463636	0	0	11.591253644314868	49.038613648271685	HLA-B;HLA-A	CD8	Down	Case vs Control
Reactome_2022	Interferon Gamma Signaling R-HSA-877300	3/89	0.0015201223081367	0.0061014717911606	0	0	14.43531976744186	93.6702772497612	HLA-B;HLA-A;B2M	CD8	Down	Case vs Control
Reactome_2022	Interferon Signaling R-HSA-913531	5/200	0.0001537876691057	0.0023606285939861	0	0	11.011148272017838	96.6771956022386	UBC;HLA-B;HLA-A;B2M;UBA52	CD8	Down	Case vs Control
Reactome_2022	Interferon Signaling R-HSA-913531	38/200	0.0039712154579817	0.0464511868721507	0	0	1.686211438899611	9.32252863542648	SP100;CAMK2D;NUP107;EIF4E3;SAMHD1;NUP160;OASL;TRIM8;POM121C;NUP42;KPNA4;KPNA5;JAK2;GBP2;KPNA3;CAMK2G;EIF4E;JAK1;KPNA1;IFNAR2;GBP5;NUP210;BCL11B;IFNGR2;UBE2E1;NUP153;PTPN11;TYK2;PIAS1;SMAD7;PPM1B;IRF2;IRF7;TRIM38;XAF1;EIF4G3;CD44;NUP58	CD8	Up	Case vs Control
Reactome_2022	Interleukin-1 Signaling R-HSA-9020702	2/114	0.0342520388803963	0.0472551277146209	0	0	7.229227405247814	24.39147967798494	UBC;UBA52	CD8	Down	Case vs Control
Reactome_2022	Interleukin-15 Signaling R-HSA-8983432	45822	0.0042505939001851	0.0475573694339552	0	0	5.368163265306123	29.31391070100829	STAT5B;IL15;GRB2;SOS1;SOS2;JAK1	CD8	Up	Case vs Control
Reactome_2022	Interleukin-17 Signaling R-HSA-448424	4/69	2.868553179120908e-05	0.00142471474563	0	0	26.03469721767594	272.2999619910236	JUN;UBC;FOS;UBA52	CD8	Down	Case vs Control
Reactome_2022	Interleukin-3, Interleukin-5 And GM-CSF Signaling R-HSA-512988	15/44	0.0001457564825966	0.0050010668695395	0	0	3.711381711847886	32.784762233386765	STAT5B;CLSTN1;PRKCA;PTPN11;CBL;YWHAZ;VAV1;PIK3CA;INPP5D;RAPGEF1;GRB2;JAK2;SOS1;CRK;JAK1	CD8	Up	Case vs Control
Reactome_2022	Intra-Golgi And Retrograde Golgi-to-ER Traffic R-HSA-6811442	35/181	0.0041496337968326	0.0475573694339552	0	0	1.722739952357511	9.448772440534569	COPB2;DYNC1I2;NBAS;STX16;DCTN4;GOSR2;GCC2;KLC1;BICD1;TGOLN2;CYTH3;GOLGA4;CYTH4;KIF3B;CAPZB;CUX1;MAN2A1;MAN1A2;VPS53;GOLGA1;VTI1A;KIF13B;KIF21A;RAB6A;CYTH1;NSF;COG6;COG5;DYNLL1;KIF27;DYNC1LI1;KIF2A;RAB3GAP2;TRIP11;PAFAH1B1	CD8	Up	Case vs Control
Reactome_2022	Intra-Golgi Traffic R-HSA-6811438	13/42	0.0011298366971531	0.0198234984136862	0	0	3.2138975538837213	21.80848733561411	NSF;COG6;STX16;COG5;GOSR2;CYTH3;CYTH4;CUX1;MAN1A2;MAN2A1;VTI1A;TRIP11;CYTH1	CD8	Up	Case vs Control
Reactome_2022	Intrinsic Pathway For Apoptosis R-HSA-109606	15/55	0.0020381127666779	0.0296872274693468	0	0	2.6890618598934863	16.66070396305138	PPP1R13B;APAF1;CARD8;XIAP;DYNLL1;YWHAZ;MAPK8;PPP3R1;CASP8;PPP3CC;AKT3;BCL2;MAPK1;BMF;BCL2L1	CD8	Up	Case vs Control
Reactome_2022	Ion Channel Transport R-HSA-983712	3/175	0.0100822929923046	0.0199415264051336	0	0	7.1864098837209305	33.03574343341393	TSC22D3;UBC;UBA52	CD8	Down	Case vs Control
Reactome_2022	IRAK2 Mediated Activation Of TAK1 Complex R-HSA-937042	45698	0.00028315469471	0.0028126699674529	0	0	101.73979591836736	831.1650111787942	UBC;UBA52	CD8	Down	Case vs Control
Reactome_2022	IRAK2 Mediated Activation Of TAK1 Complex Upon TLR7/8 Or 9 Stimulation R-HSA-975163	45703	0.0006553286359164	0.0040684986146481	0	0	62.59340659340659	458.83306235776007	UBC;UBA52	CD8	Down	Case vs Control
Reactome_2022	Iron Uptake And Transport R-HSA-917937	2/59	0.0099418829078362	0.0197512073769013	0	0	14.244181883279628	65.67990626739639	UBC;UBA52	CD8	Down	Case vs Control
Reactome_2022	ISG15 Antiviral Mechanism R-HSA-1169408	2/75	0.0157125715616093	0.0258217628236742	0	0	11.113223371540396	46.1564856237522	UBC;UBA52	CD8	Down	Case vs Control
Reactome_2022	Josephin Domain DUBs R-HSA-5689877	45700	0.0004139409991332	0.0032461688879395	0	0	81.38367346938776	633.9614904314446	UBC;UBA52	CD8	Down	Case vs Control
KEGG_2021_Human	Kaposi sarcoma-associated herpesvirus infection	6/193	9.37619661467909e-06	0.0005828285029225	0	0	14.090552584670233	163.1310667055278	JUN;UBC;HLA-B;FOS;HLA-A;UBA52	CD8	Down	Case vs Control
Reactome_2022	KEAP1-NFE2L2 Pathway R-HSA-9755511	2/100	0.0269214810715392	0.0390711105161624	0	0	8.26780508121616	29.886716110404755	UBC;UBA52	CD8	Down	Case vs Control
Reactome_2022	Killing Mechanisms R-HSA-9664420	45668	0.0277017430592618	0.0399441262822259	0	0	39.878	143.01287394480332	JUN	CD8	Down	Case vs Control
Reactome_2022	L13a-mediated Translational Silencing Of Ceruloplasmin Expression R-HSA-156827	4/108	0.0001652801672337	0.0023606285939861	0	0	16.23977086743044	141.4137898458566	RPS27;RPL21;PABPC1;UBA52	CD8	Down	Case vs Control
Reactome_2022	Late Endosomal Microautophagy R-HSA-9615710	2/31	0.0028275211870267	0.0083151445434272	0	0	28.036593947924	164.52868226245067	UBC;UBA52	CD8	Down	Case vs Control
Reactome_2022	Late SARS-CoV-2 Infection Events R-HSA-9772573	17/58	0.0004267179339132	0.0105010050762053	0	0	2.9755397553975538	23.08836550569865	SRPK2;GSK3B;ST6GAL1;PARP4;CSNK1A1;PARP9;PARP14;ZDHHC2;PARP8;SRPK1;FUT8;GANAB;MAN2A1;MGAT5;MGAT4A;ST3GAL1;ST3GAL3	CD8	Up	Case vs Control
Reactome_2022	Late SARS-CoV-2 Infection Events R-HSA-9772573	2/58	0.0096204341226282	0.0196362285516658	0	0	14.49927113702624	67.33267063743956	UBC;UBA52	CD8	Down	Case vs Control
Reactome_2022	Listeria Monocytogenes Entry Into Host Cells R-HSA-8876384	45707	0.0010603134017817	0.0050421286233666	0	0	47.85594237695078	327.7744779803496	UBC;UBA52	CD8	Down	Case vs Control
Reactome_2022	Loss Of Function Of SMAD2/3 In Cancer R-HSA-3304349	45784	0.0004712068909841	0.0105441078214426	0	0	17.892696858425133	137.06187447289992	SMAD4;SMAD3;ZFYVE9;TGFBR1;TGFBR2	CD8	Up	Case vs Control
Reactome_2022	Macroautophagy R-HSA-1632852	2/114	0.0342520388803963	0.0472551277146209	0	0	7.229227405247814	24.39147967798494	UBC;UBA52	CD8	Down	Case vs Control
Reactome_2022	Major Pathway Of rRNA Processing In Nucleolus And Cytosol R-HSA-6791226	3/179	0.0107173897132719	0.0205608291924145	0	0	7.021661931818182	31.849469638208287	RPS27;RPL21;UBA52	CD8	Down	Case vs Control
Reactome_2022	MAP Kinase Activation R-HSA-450294	4/62	1.8755023006114543e-05	0.0010479369104666	0	0	29.187087307410124	317.67368689655723	JUN;UBC;FOS;UBA52	CD8	Down	Case vs Control
Reactome_2022	MAP3K8 (TPL2)-dependent MAPK1/3 Activation R-HSA-5684264	45704	0.0007477269425466	0.0041263449792388	0	0	58.1195335276968	418.3718752445384	UBC;UBA52	CD8	Down	Case vs Control
Reactome_2022	MAPK Family Signaling Cascades R-HSA-5683057	5/318	0.001270953741199	0.0056878680471408	0	0	6.819002639255452	45.46902560911744	DNAJB1;JUN;DUSP2;UBC;UBA52	CD8	Down	Case vs Control
Reactome_2022	MAPK Targets/ Nuclear Events Mediated By MAP Kinases R-HSA-450282	2/30	0.0026494069247459	0.0082817125549749	0	0	29.03935860058309	172.30269560126317	JUN;FOS	CD8	Down	Case vs Control
Reactome_2022	MAPK1 (ERK2) Activation R-HSA-112411	45786	0.0022833940532296	0.0317618055692483	0	0	8.9453284373725	54.40631341632216	MAPK1;PTPN11;TYK2;JAK2;JAK1	CD8	Up	Case vs Control
Reactome_2022	MAPK1/MAPK3 Signaling R-HSA-5684996	3/277	0.0336044364521874	0.0467949629100554	0	0	4.487910583941606	15.227916761999976	DUSP2;UBC;UBA52	CD8	Down	Case vs Control
Reactome_2022	MAPK3 (ERK1) Activation R-HSA-110056	45787	0.0041064930349788	0.0475573694339552	0	0	7.155854753161974	39.32275207677794	MAP2K1;PTPN11;TYK2;JAK2;JAK1	CD8	Up	Case vs Control
Reactome_2022	MAPK6/MAPK4 Signaling R-HSA-5687128	4/90	8.150963519198718e-05	0.0022706313952795	0	0	19.656605640771897	185.0628008834932	DNAJB1;JUN;UBC;UBA52	CD8	Down	Case vs Control
Reactome_2022	Membrane Binding And Targetting Of GAG Proteins R-HSA-174490	45703	0.0006553286359164	0.0040684986146481	0	0	62.59340659340659	458.83306235776007	UBC;UBA52	CD8	Down	Case vs Control
Reactome_2022	Membrane Trafficking R-HSA-199991	115/599	5.741193367378168e-07	5.909601706154595e-05	0	0	1.7315302847903524	24.882832254478675	ITSN2;SCARB2;GCC2;RABGEF1;GOLGA4;AKT3;GOLGA1;TRAPPC12;TRAPPC11;KIF21A;AGFG1;TPD52;NSF;COG6;FNBP1;COG5;RALGAPA2;ANK3;DYNC1LI1;TBC1D20;RAB35;RIN3;DENND6A;STAM2;OPTN;COPB2;STXBP3;KLC1;TGOLN2;SCFD1;KIF3B;MAN2A1;VTI1A;TBC1D14;RAB6A;SEC31A;ANKRD28;ANKRD27;DENND4C;MYO5A;RAB27A;LNPEP;TRAPPC8;TRAPPC9;PUM1;SYNJ1;GOLGB1;GRB2;IL7R;RAB5A;PICALM;DENND1B;C2CD5;HIP1;SH3KBP1;DENND1A;ARPC1A;CLTC;CLTA;PRKAG2;AP2A1;…	CD8	Up	Case vs Control
Reactome_2022	MET Activates RAP1 And RAC1 R-HSA-8875555	45849	8.775385924774107e-05	0.0035655778599608	0	0	12.533687219273173	117.07685542042869	RAP1B;RAP1A;DOCK7;RAPGEF1;GRB2;SOS1;CRK	CD8	Up	Case vs Control
Reactome_2022	Metabolism Of Proteins R-HSA-392499	10/1890	0.0194747884297651	0.0302264945420313	0	0	2.344187856772185	9.232899286642006	NR4A2;RPS27;RPL21;UBC;HLA-B;PABPC1;CALR;HLA-A;B2M;UBA52	CD8	Down	Case vs Control
Reactome_2022	Metabolism Of RNA R-HSA-8953854	7/666	0.00142515238331	0.0059545796500765	0	0	4.656849220582149	30.518552095620272	RPS27;RPL21;UBC;PABPC1;HNRNPA1;UBA52;BCAS2	CD8	Down	Case vs Control
Reactome_2022	Metalloprotease DUBs R-HSA-5689901	2/31	0.0028275211870267	0.0083151445434272	0	0	28.036593947924	164.52868226245067	UBC;UBA52	CD8	Down	Case vs Control
KEGG_2021_Human	Mitophagy	3/68	0.0006965358969573	0.0090549666604452	0	0	19.119230769230768	138.98516842101785	JUN;UBC;UBA52	CD8	Down	Case vs Control
Reactome_2022	Mitophagy R-HSA-5205647	45716	0.0023097476796835	0.0079419785601427	0	0	31.27629513343799	189.86640862094737	UBC;UBA52	CD8	Down	Case vs Control
Reactome_2022	Mitotic Anaphase R-HSA-68882	3/232	0.0213269569426016	0.0325363472810338	0	0	5.382096069868996	20.70914003477982	RPS27;UBC;UBA52	CD8	Down	Case vs Control
Reactome_2022	Mitotic Metaphase And Anaphase R-HSA-2555396	3/233	0.0215670266820856	0.0327906834248036	0	0	5.358423913043478	20.558073849095432	RPS27;UBC;UBA52	CD8	Down	Case vs Control
Reactome_2022	Modulation By Mtb Of Host Immune System R-HSA-9637628	45723	5.427582263684106e-07	8.087097572889318e-05	0	0	311.641	4495.915223852591	UBC;B2M;UBA52	CD8	Down	Case vs Control
Reactome_2022	mRNA Activation Upon Binding Of Cap-Binding Complex And eIFs, Subsequent Binding To 43S R-HSA-72662	2/58	0.0096204341226282	0.0196362285516658	0	0	14.49927113702624	67.33267063743956	RPS27;PABPC1	CD8	Down	Case vs Control
Reactome_2022	MyD88 Cascade Initiated On Plasma Membrane R-HSA-975871	4/96	0.0001047836521098	0.0023419146246554	0	0	18.369102682701204	168.32734427600298	JUN;UBC;FOS;UBA52	CD8	Down	Case vs Control
Reactome_2022	MyD88 Dependent Cascade Initiated On Endosome R-HSA-975155	4/102	0.0001325437143235	0.0023606285939861	0	0	17.23925314806774	153.92236199865638	JUN;UBC;FOS;UBA52	CD8	Down	Case vs Control
Reactome_2022	MyD88:MAL(TIRAP) Cascade Initiated On Plasma Membrane R-HSA-166058	4/112	0.0001901177391129	0.0023606285939861	0	0	15.635145784081956	133.9598495752297	JUN;UBC;FOS;UBA52	CD8	Down	Case vs Control
Reactome_2022	MyD88-independent TLR4 Cascade R-HSA-166166	4/107	0.0001594572631095	0.0023606285939861	0	0	16.39826482131791	143.38207573637712	JUN;UBC;FOS;UBA52	CD8	Down	Case vs Control
Reactome_2022	Myoclonic Epilepsy Of Lafora R-HSA-3785653	45696	0.0001767608673979	0.0023606285939861	0	0	135.66666666666666	1172.256699198754	UBC;UBA52	CD8	Down	Case vs Control
KEGG_2021_Human	Natural killer cell mediated cytotoxicity	3/131	0.0045469540818446	0.0318286785729125	0	0	9.67822	52.19753601866503	HLA-B;HLA-A;HCST	CD8	Down	Case vs Control
Reactome_2022	Nef Mediated Downregulation Of MHC Class I Complex Cell Surface Expression R-HSA-164940	45698	0.00028315469471	0.0028126699674529	0	0	101.73979591836736	831.1650111787942	HLA-A;B2M	CD8	Down	Case vs Control
Reactome_2022	Nef-mediated Downmodulation Of Cell Surface Receptors By Recruitment To Clathrin Adapters R-HSA-164938	45708	0.0011762077962531	0.0053649478053587	0	0	45.19501133786848	304.8611297728522	HLA-A;B2M	CD8	Down	Case vs Control
Reactome_2022	Negative Regulation Of FGFR1 Signaling R-HSA-5654726	2/33	0.0032001783999924	0.0090536692708647	0	0	26.225148123765635	150.65164110540567	UBC;UBA52	CD8	Down	Case vs Control
Reactome_2022	Negative Regulation Of FGFR2 Signaling R-HSA-5654727	2/34	0.0033946654206806	0.0095434933524795	0	0	25.40433673469388	144.43762858756824	UBC;UBA52	CD8	Down	Case vs Control
Reactome_2022	Negative Regulation Of FGFR3 Signaling R-HSA-5654732	2/29	0.0024768063483714	0.0081406796891327	0	0	30.11640211640212	180.7220634534563	UBC;UBA52	CD8	Down	Case vs Control
Reactome_2022	Negative Regulation Of FGFR4 Signaling R-HSA-5654733	2/31	0.0028275211870267	0.0083151445434272	0	0	28.036593947924	164.52868226245067	UBC;UBA52	CD8	Down	Case vs Control
Reactome_2022	Negative Regulation Of FLT3 R-HSA-9706369	45731	6.95515636241328e-06	0.0005181591489997	0	0	103.83854166666669	1233.1893505194407	UBC;SLA2;UBA52	CD8	Down	Case vs Control
Reactome_2022	Negative Regulation Of MAPK Pathway R-HSA-5675221	3/41	0.0001555105644865	0.0023606285939861	0	0	32.7483552631579	287.1636757787055	DUSP2;UBC;UBA52	CD8	Down	Case vs Control
Reactome_2022	Negative Regulation Of MET Activity R-HSA-6807004	45709	0.0012979027758576	0.0056878680471408	0	0	42.81417830290011	284.5860815063359	UBC;UBA52	CD8	Down	Case vs Control
Reactome_2022	Negative Regulation Of MET Activity R-HSA-6807004	45890	0.0023646832326222	0.0324540472824337	0	0	4.406988436400201	26.64954915716169	USP8;SH3KBP1;PTPRJ;GRB2;CBL;SOS1;EPS15;STAM2	CD8	Up	Case vs Control
Reactome_2022	Negative Regulation Of NOTCH4 Signaling R-HSA-9604323	2/53	0.0080851625917711	0.0178032890567572	0	0	15.924769907963183	76.72115694292032	UBC;UBA52	CD8	Down	Case vs Control
Reactome_2022	Negative Regulators Of DDX58/IFIH1 Signaling R-HSA-936440	2/35	0.0035945542683056	0.0099183071477322	0	0	24.633271490414348	138.64431104204218	UBC;UBA52	CD8	Down	Case vs Control
Reactome_2022	Nervous System Development R-HSA-9675108	5/545	0.0123614061683753	0.0223592338136897	0	0	3.906803542673108	17.163275817281196	RPS27;RPL21;UBC;PABPC1;UBA52	CD8	Down	Case vs Control
Reactome_2022	NF-kB Is Activated And Signals Survival R-HSA-209560	45701	0.0004884058068615	0.0034112093072988	0	0	73.98144712430427	564.0614766653882	UBC;UBA52	CD8	Down	Case vs Control
Reactome_2022	N-glycan Trimming In ER And Calnexin/Calreticulin Cycle R-HSA-532668	3/35	9.6514533580113e-05	0.0022706313952795	0	0	38.9004	359.6658911544102	UBC;CALR;UBA52	CD8	Down	Case vs Control
Reactome_2022	NIK To Noncanonical NF-kB Signaling R-HSA-5676590	2/58	0.0096204341226282	0.0196362285516658	0	0	14.49927113702624	67.33267063743956	UBC;UBA52	CD8	Down	Case vs Control
Reactome_2022	Nonsense Mediated Decay (NMD) Enhanced By Exon Junction Complex (EJC) R-HSA-975957	4/112	0.0001901177391129	0.0023606285939861	0	0	15.635145784081956	133.9598495752297	RPS27;RPL21;PABPC1;UBA52	CD8	Down	Case vs Control
Reactome_2022	Nonsense Mediated Decay (NMD) Independent Of Exon Junction Complex (EJC) R-HSA-975956	4/92	8.879883092830002e-05	0.0022706313952795	0	0	19.20793036750484	179.19341529236752	RPS27;RPL21;PABPC1;UBA52	CD8	Down	Case vs Control
Reactome_2022	NOTCH1 Intracellular Domain Regulates Transcription R-HSA-2122947	2/48	0.0066722048532405	0.0161214895643163	0	0	17.66015971606034	88.47395487409875	UBC;UBA52	CD8	Down	Case vs Control
Reactome_2022	NOTCH1 Intracellular Domain Regulates Transcription R-HSA-2122947	14/48	0.0014116819107138	0.0234369555929266	0	0	2.9524979524979527	19.37716564681515	HDAC4;CREBBP;TLE1;MAML2;HDAC1;FBXW7;CUL1;HDAC8;RBPJ;KAT2B;NCOR1;SNW1;TBL1XR1;EP300	CD8	Up	Case vs Control
Reactome_2022	NOTCH2 Activation And Transmission Of Signal To Nucleus R-HSA-2979096	45709	0.0012979027758576	0.0056878680471408	0	0	42.81417830290011	284.5860815063359	UBC;UBA52	CD8	Down	Case vs Control
Reactome_2022	NOTCH3 Activation And Transmission Of Signal To Nucleus R-HSA-9013507	45713	0.0018421068847796	0.0067493588319387	0	0	35.36113575865129	222.6636020827002	UBC;UBA52	CD8	Down	Case vs Control
Reactome_2022	NOTCH4 Intracellular Domain Regulates Transcription R-HSA-9013695	45889	0.0016386614157215	0.0255564972310519	0	0	4.7745098039215685	30.6231118395265	ACTA2;KAT2B;CREBBP;SMAD3;SNW1;MAML2;EP300;RBPJ	CD8	Up	Case vs Control
Reactome_2022	Notch-HLH Transcription Pathway R-HSA-350054	45958	0.0012311702691976	0.0213587291645082	0	0	3.980648678113928	26.66951069897515	HDAC4;KAT2B;CREBBP;NCOR1;SNW1;MAML2;HDAC1;TBL1XR1;HDAC8;RBPJ	CD8	Up	Case vs Control
Reactome_2022	NRAGE Signals Death Thru JNK R-HSA-193648	18/57	0.0001020890936363	0.0040371948670755	0	0	3.3138764434908814	30.45341323673305	VAV3;ARHGEF12;RASGRF2;ARHGEF18;AATF;VAV1;TIAM2;GNA13;AKAP13;PREX1;ABR;MAPK8;ARHGEF3;ARHGEF2;ARHGEF7;SOS1;SOS2;ARHGEF6	CD8	Up	Case vs Control
Reactome_2022	NRIF Signals Cell Death From Nucleus R-HSA-205043	45704	0.0007477269425466	0.0041263449792388	0	0	58.1195335276968	418.3718752445384	UBC;UBA52	CD8	Down	Case vs Control
Reactome_2022	Nuclear Envelope Breakdown R-HSA-2980766	14/53	0.0039038195402693	0.0460114303066855	0	0	2.573237573237573	14.270660511176322	NUP107;NUP210;PRKCB;NEK7;PRKCA;VRK1;NUP153;VRK2;LEMD3;NUP160;POM121C;NUP42;LPIN2;NUP58	CD8	Up	Case vs Control
Reactome_2022	Nuclear Events Mediated By NFE2L2 R-HSA-9759194	2/78	0.0169214144964114	0.0273063981223679	0	0	10.672932330827068	43.53676225433978	UBC;UBA52	CD8	Down	Case vs Control
Reactome_2022	Nucleotide Excision Repair R-HSA-5696398	2/108	0.0310234985969286	0.043884505926668	0	0	7.640739314593762	26.53636666311081	UBC;UBA52	CD8	Down	Case vs Control
Reactome_2022	Oncogene Induced Senescence R-HSA-2559585	2/33	0.0032001783999924	0.0090536692708647	0	0	26.225148123765635	150.65164110540567	UBC;UBA52	CD8	Down	Case vs Control
Reactome_2022	Oncogenic MAPK Signaling R-HSA-6802957	26/78	1.0209971494344046e-06	9.273056463098358e-05	0	0	3.5991769547325103	49.64967723068412	CAMK2D;IQGAP1;ZC3HAV1;FXR1;RAP1B;RAP1A;MPRIP;MAPK1;SHOC2;JAK2;ATG7;CAMK2G;MARK3;MAP2K1;KSR1;AGK;AP3B1;BRAF;SND1;QKI;APBB1IP;CLCN6;AKAP9;NF1;KDM7A;VCL	CD8	Up	Case vs Control
Reactome_2022	Orc1 Removal From Chromatin R-HSA-68949	2/69	0.0134128635161964	0.0235119607519208	0	0	12.112092598233325	52.221784663977374	UBC;UBA52	CD8	Down	Case vs Control
Reactome_2022	Organelle Biogenesis And Maintenance R-HSA-1852241	53/275	0.0005469920118011	0.0114129144083915	0	0	1.7209456647658894	12.926154298268294	CRTC3;C2CD3;CHD9;PRKAG2;TFB1M;PCM1;CHCHD3;CNTRL;BBS9;MTERF1;TNPO1;CC2D2A;CEP290;CDK5RAP2;CCT3;OFD1;NCOA2;CEP135;NCOA6;PRKCA;DYNLL1;WDR35;NCOR1;TBL1XR1;AKAP9;EXOC4;PRKD2;CEP63;PPARA;EXOC2;PAFAH1B1;DYNC1I2;FBF1;NRF1;LIN9;TTBK2;KIF3B;ARL13B;CEP192;CEP76;CLASP1;BBS2;CREBBP;MTX2;SCLT1;IMMT;BBIP1;MAPK14;GLUD1;NEDD1;CAMK4;TRIP11;DYNLRB2	CD8	Up	Case vs Control
KEGG_2021_Human	Osteoclast differentiation	3/127	0.0041696274058395	0.0318286785729125	0	0	9.992439516129032	54.75785507102949	JUN;FOS;JUNB	CD8	Down	Case vs Control
Reactome_2022	Ovarian Tumor Domain Proteases R-HSA-5689896	2/39	0.0044475752450148	0.0116261177457405	0	0	21.96580253723111	118.95352403093692	UBC;UBA52	CD8	Down	Case vs Control
Reactome_2022	Oxidative Stress Induced Senescence R-HSA-2559580	4/93	9.261593983209276e-05	0.0022706313952795	0	0	18.991154673679176	176.37178961792495	JUN;UBC;FOS;UBA52	CD8	Down	Case vs Control
Reactome_2022	Oxygen-dependent Proline Hydroxylation Of Hypoxia-inducible Factor Alpha R-HSA-1234176	2/64	0.0116197041701198	0.0214628420001801	0	0	13.09216589861751	58.32629278722786	UBC;UBA52	CD8	Down	Case vs Control
Reactome_2022	p53-Dependent G1 DNA Damage Response R-HSA-69563	2/65	0.0119692083073164	0.0218376984219202	0	0	12.8837058632977	57.01578256302679	UBC;UBA52	CD8	Down	Case vs Control
Reactome_2022	P75 NTR Receptor-Mediated Signaling R-HSA-193704	24/95	0.0003881731452921	0.01022497508574	0	0	2.4286045218680505	19.07440336544656	VAV3;ARHGEF12;HDAC1;RASGRF2;ARHGEF18;PSEN1;AATF;VAV1;RTN4;IKBKB;TIAM2;GNA13;AKAP13;PREX1;ABR;ADAM17;MAPK8;ARHGEF3;ARHGEF2;ARHGEF7;SOS1;SOS2;ITGB3BP;ARHGEF6	CD8	Up	Case vs Control
Reactome_2022	P75 NTR Receptor-Mediated Signaling R-HSA-193704	2/95	0.0244797570893552	0.0361137010526131	0	0	8.71450515690147	32.330018883031855	UBC;UBA52	CD8	Down	Case vs Control
Reactome_2022	p75NTR Recruits Signaling Complexes R-HSA-209543	45701	0.0004884058068615	0.0034112093072988	0	0	73.98144712430427	564.0614766653882	UBC;UBA52	CD8	Down	Case vs Control
Reactome_2022	p75NTR Signals Via NF-kB R-HSA-193639	45704	0.0007477269425466	0.0041263449792388	0	0	58.1195335276968	418.3718752445384	UBC;UBA52	CD8	Down	Case vs Control
Reactome_2022	Paradoxical Activation Of RAF Signaling By Kinase Inactive BRAF R-HSA-6802955	13/41	0.0008775933151412	0.0169407759667576	0	0	3.32886965674522	23.42967407081825	CAMK2D;MAP2K1;KSR1;BRAF;IQGAP1;RAP1B;APBB1IP;RAP1A;MAPK1;JAK2;CAMK2G;MARK3;VCL	CD8	Up	Case vs Control
Reactome_2022	PCP/CE Pathway R-HSA-4086400	2/88	0.0212251835065572	0.0324919761213393	0	0	9.427147603227338	36.318716827486746	UBC;UBA52	CD8	Down	Case vs Control
Reactome_2022	Peptide Chain Elongation R-HSA-156902	3/86	0.0013772546673142	0.0059195465027832	0	0	14.95933734939759	98.54707514703038	RPS27;RPL21;UBA52	CD8	Down	Case vs Control
Reactome_2022	Peroxisomal Protein Import R-HSA-9033241	2/63	0.0112748133725004	0.0210872032531703	0	0	13.30746068919371	59.68640904597625	UBC;UBA52	CD8	Down	Case vs Control
Reactome_2022	Pexophagy R-HSA-9664873	45699	0.0003455139191258	0.0029700908047931	0	0	90.43083900226758	720.7769792087644	UBC;UBA52	CD8	Down	Case vs Control
KEGG_2021_Human	Phagosome	3/152	0.0068641742413193	0.039039990997504	0	0	8.305369127516778	41.3726941022479	HLA-B;CALR;HLA-A	CD8	Down	Case vs Control
Reactome_2022	Phospholipid Metabolism R-HSA-1483257	39/208	0.0044964663893152	0.049589600750734	0	0	1.6589223767544	8.96558533080726	MTMR2;TNFAIP8;LPGAT1;MTMR3;MTMR12;ABHD3;PITPNB;CLSTN1;PIK3R4;PTEN;GDPD5;MTMR7;PIK3R5;MTM1;INPP5D;PIP5K1A;OSBPL8;MIGA2;PLEKHA1;OSBPL5;AGK;SACM1L;SH2D3C;DDHD1;GPCPD1;PLEKHA8;INPP4A;HADHB;FIG4;INPP4B;PIKFYVE;SYNJ1;PIK3CA;ETNK1;PI4KA;PI4KB;RAB5A;LPIN2;CDS2	CD8	Up	Case vs Control
Reactome_2022	PI Metabolism R-HSA-1483255	26/82	2.9695712509685542e-06	0.0002260276627915	0	0	3.341328630217519	42.525400138524574	TNFAIP8;MTMR2;MTMR3;MTMR12;PITPNB;CLSTN1;PTEN;PIK3R4;GDPD5;MTM1;MTMR7;PIK3R5;INPP5D;PIP5K1A;PLEKHA1;SACM1L;PLEKHA8;INPP4A;FIG4;INPP4B;PIKFYVE;PIK3CA;SYNJ1;PI4KA;PI4KB;RAB5A	CD8	Up	Case vs Control
Reactome_2022	PI Metabolism R-HSA-1483255	3/82	0.0003316295331532	0.0474230232409195	0	0	25.1746835443038	201.686777733104	PLEKHA5;PLEKHA3;GDPD5	CD8	Down	Case_High IOP vs Normal IOP
Reactome_2022	PINK1-PRKN Mediated Mitophagy R-HSA-5205685	45710	0.0014253691779825	0.0059545796500765	0	0	40.67142857142857	266.5330663196843	UBC;UBA52	CD8	Down	Case vs Control
Reactome_2022	PIP3 Activates AKT Signaling R-HSA-1257604	3/268	0.0309083267714133	0.0438603875137199	0	0	4.642452830188679	16.140553433977868	JUN;UBC;UBA52	CD8	Down	Case vs Control
Reactome_2022	PKMTs Methylate Histone Lysines R-HSA-3214841	17/47	2.225720660409408e-05	0.0012273259641686	0	0	4.069126691266913	43.59192234672219	KMT2E;ATF7IP;SUZ12;KMT2D;SETD2;SETD3;KMT2A;KMT2C;KMT2B;SETDB2;EHMT1;ASH1L;NSD3;AEBP2;NSD1;KMT5B;SMYD3	CD8	Up	Case vs Control
Reactome_2022	Plasma Lipoprotein Assembly, Remodeling, And Clearance R-HSA-174824	2/71	0.0141617305863652	0.0247277092660361	0	0	11.75983436853002	50.06410777572769	UBC;UBA52	CD8	Down	Case vs Control
Reactome_2022	Plasma Lipoprotein Clearance R-HSA-8964043	2/35	0.0035945542683056	0.0099183071477322	0	0	24.633271490414348	138.64431104204218	UBC;UBA52	CD8	Down	Case vs Control
Reactome_2022	Post-translational Protein Modification R-HSA-597592	202/1383	0.0041884890739979	0.0475573694339552	0	0	1.2416823004281785	6.798726157409473	NUP107;TRRAP;DCAF8;SMC5;SMC6;DCAF5;UBE2L3;DCAF6;PSMD4;DAG1;TRIM27;BTRC;NFRKB;FBXO9;DDX17;DAXX;ST6GAL1;NUP210;COG6;COG5;ALG5;NSMCE2;MRTFA;ANK3;DYNC1LI1;TRIM13;GNE;L3MBTL2;TGOLN2;SCFD1;RHOT1;POM121C;ST8SIA4;DPH5;ARSG;ST3GAL1;SEC31A;ST3GAL3;EDEM3;CREBBP;ST8SIA1;RAB27A;PHC3;PUM2;GOLGB1;HNRNPC;FBXL4;TOP2B;PIGN;PIGP;MIA3;IDE;PRSS23;PIGX;BABAM2;PPP3CA;UIMC1;CTSC;NCOA2;PRMT3;COMMD1;DYNLL1;COMMD4;UCHL5;SU…	CD8	Up	Case vs Control
Reactome_2022	Potential Therapeutics For SARS R-HSA-9679191	24/97	0.000539055402005	0.0114129144083915	0	0	2.3617970439798124	17.774157605291588	IFNAR2;ITGB1;ITGA4;ROCK1;SH3KBP1;HDAC1;ROCK2;IFNGR2;ARID4B;AP2A1;TYK2;AP2B1;NR3C1;PHF21A;VAV1;GATAD2B;GATAD2A;REST;S1PR1;GRB2;JAK2;SOS1;JAK1;NCK1	CD8	Up	Case vs Control
Reactome_2022	PPARA Activates Gene Expression R-HSA-1989781	29/116	0.0001239734204683	0.0045574990762656	0	0	2.3976102183765966	21.567566934102054	CHD9;RORA;MIA3;NRF1;LIN9;MED15;MED18;GLIPR1;MED14;MED13;FAM120B;EP300;ACADM;NCOA2;CDK19;CREBBP;NCOA6;NFYB;NCOA3;MED27;MED13L;TIAM2;MED25;NCOR1;TBL1XR1;THRAP3;MED20;PPARA;CLOCK	CD8	Up	Case vs Control
Reactome_2022	Prevention Of Phagosomal-Lysosomal Fusion R-HSA-9636383	45697	0.0002268935624318	0.0024736932294397	0	0	116.2798833819242	975.7079361806792	UBC;UBA52	CD8	Down	Case vs Control
Reactome_2022	Processing Of DNA Double-Strand Break Ends R-HSA-5693607	2/80	0.0177487210552943	0.0283345653989878	0	0	10.398220826792256	41.9198222830743	UBC;UBA52	CD8	Down	Case vs Control
Reactome_2022	Prolonged ERK Activation Events R-HSA-169893	45852	0.0006518015812153	0.0130277289096969	0	0	7.1608819926500615	52.530585913546616	MAP2K1;RAP1A;RAPGEF1;MAPK1;BRAF;FRS2;CRK	CD8	Up	Case vs Control
Reactome_2022	Protein Ubiquitination R-HSA-8852135	4/76	4.201557299160949e-05	0.0015650800939374	0	0	23.49527186761229	236.77290262457632	UBC;HLA-B;HLA-A;UBA52	CD8	Down	Case vs Control
Reactome_2022	PTEN Regulation R-HSA-6807070	3/139	0.0053621687179285	0.0135225707115197	0	0	9.105238970588236	47.60571100956071	JUN;UBC;UBA52	CD8	Down	Case vs Control
Reactome_2022	PTK6 Regulates RTKs And Their Effectors AKT1 And DOK1 R-HSA-8849469	45697	0.0002268935624318	0.0024736932294397	0	0	116.2798833819242	975.7079361806792	UBC;UBA52	CD8	Down	Case vs Control
Reactome_2022	RAC1 GTPase Cycle R-HSA-9013149	56/178	1.0885087290045642e-11	3.3613149551660947e-09	0	0	3.3320765027322405	84.1136977098566	CYFIP2;ITGB1;CYFIP1;DOCK5;WIPF1;DOCK9;WIPF2;DOCK8;RASGRF2;DOCK7;WASL;ARHGAP35;DOCK10;DOCK11;PREX1;LBR;VAV3;ARAP2;CYBB;ARHGEF18;VRK2;LEMD3;VAV1;TIAM2;ARHGAP10;PIK3CA;SPATA13;ARHGEF7;DOCK2;SOS1;SOS2;ARHGEF6;ARHGAP17;IQGAP1;ARHGAP15;ARHGAP12;GNA13;ABR;ARHGAP21;SH3BP1;ABL2;NCKAP1L;WASF2;REPS1;GIT2;ERBIN;MYO9B;ARHGAP26;ARHGAP25;DEF6;MPP7;ARHGAP30;ABI2;TAOK3;ABI1;PKN2	CD8	Up	Case vs Control
Reactome_2022	RAC2 GTPase Cycle R-HSA-9013404	28/87	8.93070272612164e-07	8.618128130707382e-05	0	0	3.4176137156898334	47.60257633620058	ITGB1;CYFIP1;ARHGAP17;IQGAP1;ARHGAP35;DOCK10;PREX1;ABR;ARHGAP21;NCKAP1L;LBR;WASF2;VAV3;GIT2;ERBIN;CYBB;VRK2;LEMD3;ARHGAP26;VAV1;DEF6;MPP7;PIK3CA;ABI2;TAOK3;ABI1;PKN2;DOCK2	CD8	Up	Case vs Control
Reactome_2022	RAC3 GTPase Cycle R-HSA-9013423	27/93	1.2260778620944288e-05	0.0007281016227206	0	0	2.9436356151053555	33.28988460744905	ITGB1;CYFIP1;ARHGAP17;ARHGAP15;ARHGAP35;DOCK10;PREX1;ABR;ARHGAP21;ABL2;NCKAP1L;LBR;WASF2;GIT2;NCOA3;ARAP2;ERBIN;CYBB;VRK2;LEMD3;ARHGAP26;MPP7;ABI2;TAOK3;ABI1;RAPGEF1;PKN2	CD8	Up	Case vs Control
Reactome_2022	RAF Activation R-HSA-5673000	10/32	0.0038202749121635	0.0457248408091512	0	0	3.2561510443767188	18.12840242714469	CAMK2D;MAP2K1;KSR1;PPP2R5E;PPP2R5A;SHOC2;BRAF;JAK2;CAMK2G;MARK3	CD8	Up	Case vs Control
Reactome_2022	RAF/MAP Kinase Cascade R-HSA-5673001	3/271	0.0317937333768687	0.044551093477932	0	0	4.589785447761194	15.827811191156288	DUSP2;UBC;UBA52	CD8	Down	Case vs Control
Reactome_2022	Rap1 Signaling R-HSA-392517	45854	0.0017381252593189	0.0263104451018468	0	0	5.56893970328025	35.39032325294915	RAP1GAP2;RAP1B;RAP1A;PRKCA;RASGRP1;YWHAZ;PRKACB	CD8	Up	Case vs Control
Reactome_2022	Recognition Of DNA Damage By PCNA-containing Replication Complex R-HSA-110314	2/30	0.0026494069247459	0.0082817125549749	0	0	29.03935860058309	172.30269560126317	UBC;UBA52	CD8	Down	Case vs Control
Reactome_2022	Recruitment And ATM-mediated Phosphorylation Of Repair And Signal Proteins At DNA Double Strand Breaks R-HSA-5693565	2/60	0.0102680704476329	0.0200429148038949	0	0	13.997888810696692	64.09235963490565	UBC;UBA52	CD8	Down	Case vs Control
Reactome_2022	Recycling Pathway Of L1 R-HSA-437239	45989	0.0002712365633784	0.0078303814561518	0	0	4.638445807770961	38.09332520933887	RPS6KA3;RPS6KA5;RPS6KA2;CLTC;NUMB;CLTA;MAPK1;MSN;AP2A1;AP2B1;DNM2	CD8	Up	Case vs Control
Reactome_2022	Regulated Necrosis R-HSA-5218859	2/57	0.009303749458477	0.0194679480885991	0	0	14.763636363636364	69.05451431828929	UBC;UBA52	CD8	Down	Case vs Control
Reactome_2022	Regulation Of Actin Dynamics For Phagocytic Cup Formation R-HSA-2029482	23/62	4.95419762321429e-07	5.46377223588776e-05	0	0	4.243099686996112	61.60072904231626	CYFIP2;ACTR3;VAV3;CYFIP1;ACTR2;WIPF1;WIPF2;ARPC1A;MYO5A;MYO9B;WASL;VAV1;ABI2;ABI1;ELMO1;ABL1;MYH9;MAPK1;NCKAP1L;GRB2;CRK;WASF2;NCK1	CD8	Up	Case vs Control
Reactome_2022	Regulation Of Activated PAK-2p34 By Proteasome Mediated Degradation R-HSA-211733	2/49	0.0069448554030986	0.0163386861325531	0	0	17.283543204515848	85.89496010554357	UBC;UBA52	CD8	Down	Case vs Control
Reactome_2022	Regulation Of APC/C Activators Between G1/S And Early Anaphase R-HSA-176408	2/80	0.0177487210552943	0.0283345653989878	0	0	10.398220826792256	41.9198222830743	UBC;UBA52	CD8	Down	Case vs Control
Reactome_2022	Regulation Of Apoptosis R-HSA-169911	2/52	0.0077926822984508	0.0173299949622264	0	0	16.24408163265306	78.85803384874593	UBC;UBA52	CD8	Down	Case vs Control
Reactome_2022	Regulation Of BACH1 Activity R-HSA-9708530	45699	0.0003455139191258	0.0029700908047931	0	0	90.43083900226758	720.7769792087644	UBC;UBA52	CD8	Down	Case vs Control
Reactome_2022	Regulation Of Expression Of SLITs And ROBOs R-HSA-9010553	5/167	6.582908319194984e-05	0.0021018285847715	0	0	13.276301663982824	127.8301911368055	RPS27;RPL21;UBC;PABPC1;UBA52	CD8	Down	Case vs Control
Reactome_2022	Regulation Of FOXO Transcriptional Activity By Acetylation R-HSA-9617629	45818	0.0004603027279869	0.0105010050762053	0	0	10.738775510204082	82.51273665797694	KAT2B;CREBBP;EP300;TXNIP;FOXO3;FOXO1	CD8	Up	Case vs Control
Reactome_2022	Regulation Of FZD By Ubiquitination R-HSA-4641263	45708	0.0011762077962531	0.0053649478053587	0	0	45.19501133786848	304.8611297728522	UBC;UBA52	CD8	Down	Case vs Control
Reactome_2022	Regulation Of Innate Immune Responses To Cytosolic DNA R-HSA-3134975	45703	0.0006553286359164	0.0040684986146481	0	0	62.59340659340659	458.83306235776007	UBC;UBA52	CD8	Down	Case vs Control
Reactome_2022	Regulation Of Lipid Metabolism By PPARalpha R-HSA-400206	29/118	0.0001709081948452	0.0056145160178939	0	0	2.3434628222756166	20.328096452041976	CHD9;RORA;MIA3;NRF1;LIN9;MED15;MED18;GLIPR1;MED14;MED13;FAM120B;EP300;ACADM;NCOA2;CDK19;CREBBP;NCOA6;NFYB;NCOA3;MED27;MED13L;TIAM2;MED25;NCOR1;TBL1XR1;THRAP3;MED20;PPARA;CLOCK	CD8	Up	Case vs Control
Reactome_2022	Regulation Of MECP2 Expression And Activity R-HSA-9022692	46022	0.0001693860722239	0.0056145160178939	0	0	4.52881385132225	39.32518516784192	TNRC6C;CAMK2D;NCOR1;AGO3;HDAC1;TBL1XR1;CAMK4;PRKCA;CAMK2G;LBR;TNRC6A;TNRC6B	CD8	Up	Case vs Control
Reactome_2022	Regulation Of mRNA Stability By Proteins That Bind AU-rich Elements R-HSA-450531	3/88	0.0014715123364968	0.0060904260593895	0	0	14.605882352941176	95.2517448144162	UBC;PABPC1;UBA52	CD8	Down	Case vs Control
Reactome_2022	Regulation Of Necroptotic Cell Death R-HSA-5675482	2/29	0.0024768063483714	0.0081406796891327	0	0	30.11640211640212	180.7220634534563	UBC;UBA52	CD8	Down	Case vs Control
Reactome_2022	Regulation Of NF-kappa B Signaling R-HSA-9758274	45706	0.0009502488602876	0.0047195693394287	0	0	50.849489795918366	353.8507507245636	UBC;UBA52	CD8	Down	Case vs Control
Reactome_2022	Regulation Of PLK1 Activity At G2/M Transition R-HSA-2565942	22/87	0.0006569954468078	0.0130277289096969	0	0	2.4305543265280325	17.81069734405304	OFD1;DYNC1I2;CEP135;PPP1R12A;FBXW11;CUL1;PRKCA;DYNLL1;NEDD1;PCM1;CNTRL;AKAP9;CEP192;CEP63;BTRC;PPP1R12B;CEP290;CEP76;OPTN;CLASP1;CDK5RAP2;PAFAH1B1	CD8	Up	Case vs Control
Reactome_2022	Regulation Of PLK1 Activity At G2/M Transition R-HSA-2565942	2/87	0.0207762353506996	0.0319140110026211	0	0	9.538535414165668	36.95176612183607	UBC;UBA52	CD8	Down	Case vs Control
Reactome_2022	Regulation Of PTEN Localization R-HSA-8948747	45697	0.0002268935624318	0.0024736932294397	0	0	116.2798833819242	975.7079361806792	UBC;UBA52	CD8	Down	Case vs Control
Reactome_2022	Regulation Of PTEN Stability And Activity R-HSA-8948751	2/67	0.0126819574677713	0.0224064624035327	0	0	12.486028257456828	54.53366446023725	UBC;UBA52	CD8	Down	Case vs Control
Reactome_2022	Regulation Of RAS By GAPs R-HSA-5658442	2/65	0.0119692083073164	0.0218376984219202	0	0	12.8837058632977	57.01578256302679	UBC;UBA52	CD8	Down	Case vs Control
Reactome_2022	Regulation Of RUNX1 Expression And Activity R-HSA-8934593	45886	0.0004441810695122	0.0105010050762053	0	0	6.367102396514161	49.14943513693263	TNRC6C;CCND3;CDK6;AGO3;PTPN11;TNRC6A;RUNX1;TNRC6B	CD8	Up	Case vs Control
Reactome_2022	Regulation Of RUNX2 Expression And Activity R-HSA-8939902	2/72	0.0145428386908297	0.0249067007463636	0	0	11.591253644314868	49.038613648271685	UBC;UBA52	CD8	Down	Case vs Control
Reactome_2022	Regulation Of RUNX3 Expression And Activity R-HSA-8941858	2/54	0.0083825352441557	0.018101416686655	0	0	15.617739403453688	74.6778588702288	UBC;UBA52	CD8	Down	Case vs Control
Reactome_2022	Regulation Of Signaling By CBL R-HSA-912631	45856	0.0038721559671346	0.0459892985635069	0	0	4.555885519135825	25.30313226741765	PIK3CA;CLSTN1;RAPGEF1;GRB2;CBL;CRK;VAV1	CD8	Up	Case vs Control
Reactome_2022	Regulation Of TNFR1 Signaling R-HSA-5357905	2/35	0.0035945542683056	0.0099183071477322	0	0	24.633271490414348	138.64431104204218	UBC;UBA52	CD8	Down	Case vs Control
Reactome_2022	Regulation Of TP53 Activity Thru Methylation R-HSA-6804760	45707	0.0010603134017817	0.0050421286233666	0	0	47.85594237695078	327.7744779803496	UBC;UBA52	CD8	Down	Case vs Control
Reactome_2022	Regulation Of TP53 Activity Thru Phosphorylation R-HSA-6804756	2/90	0.0221351857372417	0.0334271217045509	0	0	9.211966604823749	35.1029985464868	UBC;UBA52	CD8	Down	Case vs Control
Reactome_2022	Regulation Of TP53 Degradation R-HSA-6804757	2/36	0.0037998172330703	0.0102940503223177	0	0	23.907563025210084	133.23212245257045	UBC;UBA52	CD8	Down	Case vs Control
Reactome_2022	Regulation Of TP53 Expression And Degradation R-HSA-6806003	2/37	0.0040104267049409	0.010734495431788	0	0	23.22332361516035	128.16621679983012	UBC;UBA52	CD8	Down	Case vs Control
Reactome_2022	Response Of EIF2AK4 (GCN2) To Amino Acid Deficiency R-HSA-9633012	3/98	0.0020033934744922	0.0071072768499842	0	0	13.06184210526316	81.15208599441814	RPS27;RPL21;UBA52	CD8	Down	Case vs Control
Reactome_2022	Response Of Mtb To Phagocytosis R-HSA-9637690	45710	0.0014253691779825	0.0059545796500765	0	0	40.67142857142857	266.5330663196843	UBC;UBA52	CD8	Down	Case vs Control
Reactome_2022	RHO GTPase Cycle R-HSA-9012999	108/441	7.646474976051884e-13	2.9515393407560267e-10	0	0	2.377319397762328	66.32569317149678	CYFIP2;ITSN2;CYFIP1;PRAG1;WIPF1;WIPF2;MSI2;ARHGAP35;DOCK10;PREX1;STK10;GOLGA3;DOCK11;SLK;FNBP1;RALGAPA1;TMOD3;CYBB;FRS2;VRK2;LEMD3;TEX2;TIAM2;SPATA13;PHIP;STAM2;ARHGAP17;IQGAP1;ARHGAP15;ARHGAP12;ABR;ARHGAP21;SCFD1;STK38;ABL2;NCKAP1L;ANKRD26;ARHGAP26;ARHGAP25;DIAPH1;DIAPH2;FAM135A;ARHGAP30;GRB2;HNRNPC;CDC42SE2;PICALM;ITGB1;DOCK5;DOCK9;RASGRF2;DOCK8;CLTC;DOCK7;MTR;WASL;AKAP13;CAPZB;NCK2;FLOT1;LBR;N…	CD8	Up	Case vs Control
Reactome_2022	RHO GTPase Effectors R-HSA-195258	60/269	2.7009621964639336e-06	0.0002194887174389	0	0	2.0770263038077816	26.631428714525583	CYFIP2;ITGB1;CYFIP1;NUP107;WIPF1;WIPF2;ARPC1A;WASL;XPO1;PPP2R5E;NCK1;ACTR3;NCOA2;ACTR2;PPP1R12A;PRKCB;MRTFA;CYBB;PPP2R5A;PRKCA;DYNLL1;YWHAZ;DYNC1LI1;CLIP1;KIF2A;MYH9;EVL;ARHGEF7;PPP1R12B;RHOQ;MAD1L1;ITGB3BP;PAFAH1B1;DYNC1I2;ROCK1;ROCK2;PIK3R4;IQGAP1;KLC1;PRKCZ;NUP160;ABL1;MAPK1;NCKAP1L;WASF2;SCAI;CLASP1;CLASP2;KDM4C;LIMK2;MAPK14;DIAPH1;DIAPH2;ABI2;KANSL1;TAOK1;ABI1;GRB2;GOPC;PKN2	CD8	Up	Case vs Control
Reactome_2022	RHO GTPases Activate WASPs And WAVEs R-HSA-5663213	16/36	1.6469952351805589e-06	0.0001412755912843	0	0	5.745573770491803	76.51126635689727	CYFIP2;ACTR3;CYFIP1;ACTR2;WIPF1;WIPF2;ARPC1A;WASL;ABI2;ABI1;ABL1;MAPK1;NCKAP1L;GRB2;WASF2;NCK1	CD8	Up	Case vs Control
Reactome_2022	RHOA GTPase Cycle R-HSA-8980692	33/147	0.0003907211982245	0.01022497508574	0	0	2.082346808002259	16.341250518753874	ROCK1;ROCK2;RASGRF2;IQGAP1;ARHGAP35;PREX1;STK10;ABR;ARHGAP21;AKAP13;SCFD1;SLK;FLOT1;LBR;VAV3;ARHGEF12;ARAP2;ERBIN;ARHGEF18;MYO9B;TEX2;ARHGAP26;MYO9A;VAV1;DEF6;DIAPH1;ARHGAP10;ARHGAP30;ARHGEF3;PKN2;ARHGEF2;ARHGEF7;DOCK2	CD8	Up	Case vs Control
Reactome_2022	RHOB GTPase Cycle R-HSA-9013026	19/69	0.0004828684432306	0.0106506982335445	0	0	2.727829298317604	20.8290670710076	ARHGEF12;ROCK1;ROCK2;ERBIN;MYO9B;ARHGAP26;MYO9A;ARHGAP35;AKAP13;PREX1;STK10;ABR;ARHGAP21;DIAPH1;SLK;FLOT1;ARHGEF3;PKN2;ARHGEF2	CD8	Up	Case vs Control
Reactome_2022	RHOC GTPase Cycle R-HSA-9013106	18/73	0.0026466012615677	0.0353532537234553	0	0	2.3476918487582967	13.932327986549636	ARHGEF12;ROCK1;ROCK2;ERBIN;MYO9B;IQGAP1;ARHGAP26;ARHGAP35;AKAP13;PREX1;STK10;ABR;ARHGAP21;DIAPH1;SLK;FLOT1;PKN2;LBR	CD8	Up	Case vs Control
Reactome_2022	RHOJ GTPase Cycle R-HSA-9013409	15/54	0.001668688345193	0.0255986687643978	0	0	2.7581697286736206	17.640474079491288	GIT2;FNBP1;DOCK8;WIPF2;WWP2;WASL;ARHGAP26;ARHGAP35;MPP7;SLC4A7;PREX1;ARHGAP21;ARL13B;PKN2;ARHGEF7	CD8	Up	Case vs Control
Reactome_2022	RHOQ GTPase Cycle R-HSA-9013406	19/59	4.887101829075656e-05	0.0022865712800281	0	0	3.411735740664752	33.86600122240138	GIT2;FNBP1;ARHGAP17;WWP2;WASL;IQGAP1;ARHGAP26;ARHGAP35;MPP7;SLC4A7;PREX1;ARHGAP21;GFOD1;ARL13B;CDC42EP3;GOPC;PKN2;ARHGEF7;RHOQ	CD8	Up	Case vs Control
Reactome_2022	RHOU GTPase Cycle R-HSA-9013420	15/39	2.9002235431885824e-05	0.0014444984357042	0	0	4.485866448176977	46.86895011701791	ITSN2;GIT2;CLTC;WWP2;IQGAP1;ARHGAP30;PEAK1;NCK2;PTK2B;GRB2;PKN2;ARHGEF7;STAM2;NCK1;ARHGEF6	CD8	Up	Case vs Control
Reactome_2022	RHOV GTPase Cycle R-HSA-9013424	11/37	0.0037929970453474	0.0457248408091512	0	0	3.031272612867705	16.898128655769018	GIT2;PEAK1;CLTC;NCK2;PKN2;IQGAP1;WASL;ARHGEF7;MYO9A;ARHGAP12;NCK1	CD8	Up	Case vs Control
KEGG_2021_Human	Ribosome	3/158	0.007633498444592	0.0408616681445811	0	0	7.981451612903226	38.911244952013625	RPS27;RPL21;UBA52	CD8	Down	Case vs Control
Reactome_2022	RIPK1-mediated Regulated Necrosis R-HSA-5213460	2/31	0.0028275211870267	0.0083151445434272	0	0	28.036593947924	164.52868226245067	UBC;UBA52	CD8	Down	Case vs Control
Reactome_2022	RNA Polymerase II Transcription R-HSA-73857	207/1312	6.501934413975757e-05	0.0028682819243367	0	0	1.369285494407771	13.201042826466834	RB1;MAML2;CCNH;EHMT1;RBPJ;LSM11;PSMD4;AKT3;EPC1;ZNF721;ZNF600;RNF111;DAXX;SMARCC1;ZNF282;PRKCB;ZNF160;PRKCA;RUNX2;RUNX1;ZNF718;SCO1;TXNIP;PRKCQ;ZNF710;ZNF398;ZNF274;L3MBTL2;ANAPC16;MAPKAP1;CSTF3;SUPT4H1;ZNF708;ZNF701;HIVEP3;CREBBP;ZNF383;NFATC2;SMARCA2;PHC3;SNW1;AGO3;INTS4;INTS7;ATM;INTS6;CDK12;CDK13;PHF20;ZNF490;INTS10;PRKAG2;MED15;RPTOR;MED14;MED13;ZNF248;ZNF124;PBRM1;TCF12;MED27;WDR33;PSMA5;KA…	CD8	Up	Case vs Control
Reactome_2022	Role Of GTSE1 In G2/M Progression After G2 Checkpoint R-HSA-8852276	2/59	0.0099418829078362	0.0197512073769013	0	0	14.244181883279628	65.67990626739639	UBC;UBA52	CD8	Down	Case vs Control
Reactome_2022	Role Of Nef In HIV-1 Replication And Disease Pathogenesis R-HSA-164952	45715	0.0021482592433019	0.0074439680756276	0	0	32.52897959183674	199.8286905755208	HLA-A;B2M	CD8	Down	Case vs Control
Reactome_2022	RORA Activates Gene Expression R-HSA-1368082	45918	0.0001072053041127	0.0040371948670755	0	0	7.165917449938701	65.50196621461087	NCOA2;CREBBP;CHD9;NCOA6;TBL1XR1;EP300;RORA;LIN9;PPARA	CD8	Up	Case vs Control
Reactome_2022	rRNA Processing In Nucleus And Cytosol R-HSA-8868773	3/189	0.0124051230107272	0.0223592338136897	0	0	6.640793010752688	29.150728787499563	RPS27;RPL21;UBA52	CD8	Down	Case vs Control
Reactome_2022	rRNA Processing R-HSA-72312	3/199	0.0142373344412209	0.0247629902537966	0	0	6.298788265306122	26.781739585717705	RPS27;RPL21;UBA52	CD8	Down	Case vs Control
Reactome_2022	RUNX1 Regulates Transcription Of Genes Involved In Differentiation Of HSCs R-HSA-8939236	2/98	0.025933309647663	0.0380071784016569	0	0	8.440901360544217	30.828088273635288	UBC;UBA52	CD8	Down	Case vs Control
Reactome_2022	RUNX3 Regulates NOTCH Signaling R-HSA-8941856	45822	0.0042505939001851	0.0475573694339552	0	0	5.368163265306123	29.31391070100829	KAT2B;CREBBP;SNW1;MAML2;EP300;RBPJ	CD8	Up	Case vs Control
Reactome_2022	SARS-CoV Infections R-HSA-9679506	6/369	0.0003385113267408	0.0029700908047931	0	0	7.194123048668503	57.48789919124613	RPS27;UBC;HLA-B;HLA-A;B2M;UBA52	CD8	Down	Case vs Control
Reactome_2022	SARS-CoV Infections R-HSA-9679506	70/369	0.0001299495907958	0.004666096934623	0	0	1.6920750083401783	15.141302998249424	RB1;ITGB1;GSK3B;PATJ;NUP107;SH3KBP1;AP2A1;ARID4B;NR3C1;ZDHHC2;IKBKB;AKT3;JAK2;MAP3K7;VPS39;JAK1;NCK1;IFNAR2;ST6GAL1;PARP4;NUP210;ITGA4;IFNGR2;TYK2;ATG14;PARP9;YWHAZ;VAV1;PARP8;IRF7;SOS1;CHMP7;NUP58;DDX5;SEC23A;ROCK1;HDAC1;ROCK2;PIK3R4;NUP160;PHF21A;FUT8;GANAB;LARP1;POM121C;MAN2A1;NUP42;MGAT5;G3BP1;S1PR1;VHL;ST3GAL1;ST3GAL3;SRPK2;UVRAG;CREBBP;SEC24B;CSNK1A1;NUP153;PTPN11;AP2B1;PARP14;GATAD2B;SRPK1…	CD8	Up	Case vs Control
Reactome_2022	SARS-CoV-1 Infection R-HSA-9678108	2/52	0.0077926822984508	0.0173299949622264	0	0	16.24408163265306	78.85803384874593	UBC;UBA52	CD8	Down	Case vs Control
Reactome_2022	SARS-CoV-1 Infection R-HSA-9678108	15/52	0.0010954467992117	0.0197641825048899	0	0	2.9075921476576947	19.81987217336912	RB1;GSK3B;UVRAG;ST6GAL1;DDX5;PARP4;PIK3R4;PARP9;PARP14;PARP8;GANAB;VHL;CHMP7;ST3GAL1;ST3GAL3	CD8	Up	Case vs Control
Reactome_2022	SARS-CoV-2 Activates/Modulates Innate And Adaptive Immune Responses R-HSA-9705671	3/121	0.0036406066229358	0.0099837494506277	0	0	10.503707627118644	58.98467261316886	HLA-B;HLA-A;B2M	CD8	Down	Case vs Control
Reactome_2022	SARS-CoV-2 Infection R-HSA-9694516	6/283	8.032022700936861e-05	0.0022706313952795	0	0	9.4690734055355	89.28852423462138	RPS27;UBC;HLA-B;HLA-A;B2M;UBA52	CD8	Down	Case vs Control
Reactome_2022	SARS-CoV-2-host Interactions R-HSA-9705683	4/196	0.0015598078079387	0.0061014717911606	0	0	8.757535460992909	56.60163895802948	RPS27;HLA-B;HLA-A;B2M	CD8	Down	Case vs Control
Reactome_2022	Scavenging By Class F Receptors R-HSA-3000484	45663	0.0152045515346865	0.0254545449625765	0	0	79.776	333.9551362891586	CALR	CD8	Down	Case vs Control
Reactome_2022	SCF(Skp2)-mediated Degradation Of P27/P21 R-HSA-187577	2/59	0.0099418829078362	0.0197512073769013	0	0	14.244181883279628	65.67990626739639	UBC;UBA52	CD8	Down	Case vs Control
Reactome_2022	SCF-beta-TrCP Mediated Degradation Of Emi1 R-HSA-174113	2/54	0.0083825352441557	0.018101416686655	0	0	15.617739403453688	74.6778588702288	UBC;UBA52	CD8	Down	Case vs Control
Reactome_2022	Selective Autophagy R-HSA-9663891	2/61	0.0105989714737129	0.0204212941756451	0	0	13.759944655828432	62.5664451418922	UBC;UBA52	CD8	Down	Case vs Control
Reactome_2022	Selenoamino Acid Metabolism R-HSA-2408522	3/114	0.0030781257403327	0.0088769174576047	0	0	11.170045045045043	64.60122268587419	RPS27;RPL21;UBA52	CD8	Down	Case vs Control
Reactome_2022	Selenocysteine Synthesis R-HSA-2408557	3/90	0.0015697298791576	0.0061014717911606	0	0	14.26867816091954	92.13073920987918	RPS27;RPL21;UBA52	CD8	Down	Case vs Control
Reactome_2022	Senescence-Associated Secretory Phenotype (SASP) R-HSA-2559582	4/81	5.397631013553686e-05	0.0018559546638911	0	0	21.96407847471677	215.8402372119289	JUN;UBC;FOS;UBA52	CD8	Down	Case vs Control
Reactome_2022	Separation Of Sister Chromatids R-HSA-2467813	3/170	0.0093202257068461	0.0194679480885991	0	0	7.403443113772455	34.61530491904393	RPS27;UBC;UBA52	CD8	Down	Case vs Control
Reactome_2022	Signal Regulatory Protein Family Interactions R-HSA-391160	45821	0.0027082512010356	0.0357396568752058	0	0	6.135393586005831	36.26908570120575	FYB1;PTK2B;PTPN11;GRB2;CD47;SKAP2	CD8	Up	Case vs Control
Reactome_2022	Signal Transduction R-HSA-162582	354/2465	0.0005352608335396	0.0114129144083915	0	0	1.2312115280342513	9.27441650591948	ITSN2;CYFIP2;CYFIP1;NUP107;MAML2;WIPF1;ZFYVE9;TRRAP;WIPF2;ZDHHC7;IKZF1;RBPJ;RPS6KA3;PREX1;GOLGA3;RPS6KA5;PSMD4;RPS6KA2;AKT3;TRIM27;BTRC;PRKACB;RNF111;PTGDR;MEF2A;PDHX;FNBP1;PRKCB;MRTFA;FRS2;PRKCA;RUNX1;TIAM2;DYNC1LI1;ADCY9;SPATA13;PRKCQ;SRFBP1;MAPKAP1;PIK3R4;IQGAP1;NLK;PRKCZ;PIK3R5;ABR;SCFD1;PPP3R1;RHOT1;PIP5K1A;NCKAP1L;PAG1;SCAI;ST3GAL3;STAT5B;CREBBP;FZD2;BCL11B;BRAF;PHC3;FAM135A;SNW1;AGO3;CCDC8…	CD8	Up	Case vs Control
Reactome_2022	Signaling By ALK Fusions And Activated Point Mutants R-HSA-9725370	19/55	1.5945403049834932e-05	0.0009118408262572	0	0	3.791683764190945	41.88422795709604	HIP1;CLTC;CUL1;MSN;GCC2;FRS2;LMO7;RRBP1;KLC1;PPM1B;RNF213;PIK3CA;MYH9;MAPK1;BIRC6;GRB2;STRN;VCL;SEC31A	CD8	Up	Case vs Control
Reactome_2022	Signaling By B Cell Receptor (BCR) R-HSA-983705	25/109	0.0013635362930975	0.0229058471980684	0	0	2.1375683140389024	14.102978329640738	SH3KBP1;CLSTN1;CUL1;ITPR1;ITPR2;RASGRP1;IKBKB;PPP3CA;PPP3R1;PPP3CB;PSMD4;BTRC;MAP3K7;NCK1;FBXW11;PRKCB;NFATC3;NFATC2;VAV1;PSMA5;STIM1;GRB2;SOS1;PIK3AP1;CARD11	CD8	Up	Case vs Control
Reactome_2022	Signaling By B Cell Receptor (BCR) R-HSA-983705	2/109	0.0315526974951537	0.0444922895278666	0	0	7.568949074957086	26.1590160950482	UBC;UBA52	CD8	Down	Case vs Control
Reactome_2022	Signaling By BRAF And RAF1 Fusions R-HSA-6802952	24/62	1.0989408251714757e-07	1.885294037849732e-05	0	0	4.546225761772853	72.84757969127351	MAP2K1;CAMK2D;KSR1;AGK;AP3B1;BRAF;IQGAP1;ZC3HAV1;SND1;QKI;APBB1IP;FXR1;RAP1B;CLCN6;RAP1A;MPRIP;AKAP9;MAPK1;JAK2;ATG7;CAMK2G;MARK3;KDM7A;VCL	CD8	Up	Case vs Control
Reactome_2022	Signaling By CSF3 (G-CSF) R-HSA-9674555	2/30	0.0026494069247459	0.0082817125549749	0	0	29.03935860058309	172.30269560126317	UBC;UBA52	CD8	Down	Case vs Control
Reactome_2022	Signaling By Cytosolic FGFR1 Fusion Mutants R-HSA-1839117	45917	6.01617187706953e-05	0.0027320498171162	0	0	8.062116877809563	78.35147575104487	STAT5B;ZMYM2;CUX1;PIK3CA;CNTRL;FGFR1OP2;MYO18A;GRB2;LRRFIP1	CD8	Up	Case vs Control
Reactome_2022	Signaling By EGFR In Cancer R-HSA-1643713	45712	0.0016975001307372	0.0063763240205003	0	0	36.970315398886825	235.8188028402744	UBC;UBA52	CD8	Down	Case vs Control
Reactome_2022	Signaling By EGFR R-HSA-177929	2/49	0.0069448554030986	0.0163386861325531	0	0	17.283543204515848	85.89496010554357	UBC;UBA52	CD8	Down	Case vs Control
Reactome_2022	Signaling By EGFR R-HSA-177929	14/49	0.0017562806661199	0.0263271587231963	0	0	2.867977067977068	18.1960438789358	SH3KBP1;ADAM10;PTPN11;EPS15L1;PTPN12;CBL;ADAM17;PIK3CA;GRB2;ARHGEF7;SOS1;STAM2;EPS15;PAG1	CD8	Up	Case vs Control
Reactome_2022	Signaling By ERBB2 R-HSA-1227986	2/49	0.0069448554030986	0.0163386861325531	0	0	17.283543204515848	85.89496010554357	UBC;UBA52	CD8	Down	Case vs Control
Reactome_2022	Signaling By ERBB4 R-HSA-1236394	2/57	0.009303749458477	0.0194679480885991	0	0	14.763636363636364	69.05451431828929	UBC;UBA52	CD8	Down	Case vs Control
Reactome_2022	Signaling By Erythropoietin R-HSA-9006335	45924	0.0014476646161723	0.0235283596565273	0	0	4.298079280751941	28.09999832592787	STAT5B;PIK3CA;CLSTN1;RAPGEF1;GRB2;JAK2;SOS1;VAV1;PIK3R5	CD8	Up	Case vs Control
Reactome_2022	Signaling By FGFR R-HSA-190236	3/86	0.0013772546673142	0.0059195465027832	0	0	14.95933734939759	98.54707514703038	UBC;HNRNPA1;UBA52	CD8	Down	Case vs Control
Reactome_2022	Signaling By FGFR1 In Disease R-HSA-5655302	11/36	0.0029921031886273	0.0381802258119057	0	0	3.1527034764826176	18.322815010676347	STAT5B;ZMYM2;CUX1;PIK3CA;CNTRL;FGFR1OP2;MYO18A;FRS2;GRB2;LRRFIP1;SOS1	CD8	Up	Case vs Control
Reactome_2022	Signaling By FGFR1 R-HSA-5654736	2/49	0.0069448554030986	0.0163386861325531	0	0	17.283543204515848	85.89496010554357	UBC;UBA52	CD8	Down	Case vs Control
Reactome_2022	Signaling By FGFR2 R-HSA-5654738	3/72	0.0008229855387419	0.0043469133954937	0	0	18.007246376811594	127.8977626315855	UBC;HNRNPA1;UBA52	CD8	Down	Case vs Control
Reactome_2022	Signaling By FGFR3 R-HSA-5654741	2/39	0.0044475752450148	0.0116261177457405	0	0	21.96580253723111	118.95352403093692	UBC;UBA52	CD8	Down	Case vs Control
Reactome_2022	Signaling By FGFR4 R-HSA-5654743	2/40	0.0046740595984819	0.0121471200030316	0	0	21.386680988184747	114.75509786105276	UBC;UBA52	CD8	Down	Case vs Control
Reactome_2022	Signaling By FLT3 Fusion Proteins R-HSA-9703465	45918	0.0001072053041127	0.0040371948670755	0	0	7.165917449938701	65.50196621461087	STAT5B;ZMYM2;PIK3CA;GOLGB1;MYO18A;TRIP11;GRB2;SOS1;ETV6	CD8	Up	Case vs Control
Reactome_2022	Signaling By Interleukins R-HSA-449147	4/453	0.0281187591466292	0.0402855299312285	0	0	3.696156944510259	13.20015308377708	JUN;UBC;FOS;UBA52	CD8	Down	Case vs Control
Reactome_2022	Signaling By MET R-HSA-6806834	18/63	0.000413223634547	0.0105010050762053	0	0	2.8710418375717803	22.369784559550617	ITGB1;USP8;SH3KBP1;DOCK7;RANBP9;PTPRJ;PTPN11;CBL;RAP1B;GGA3;RAP1A;PIK3CA;RAPGEF1;GRB2;SOS1;CRK;STAM2;EPS15	CD8	Up	Case vs Control
Reactome_2022	Signaling By MET R-HSA-6806834	2/63	0.0112748133725004	0.0210872032531703	0	0	13.30746068919371	59.68640904597625	UBC;UBA52	CD8	Down	Case vs Control
Reactome_2022	Signaling By Non-Receptor Tyrosine Kinases R-HSA-9006927	2/52	0.0077926822984508	0.0173299949622264	0	0	16.24408163265306	78.85803384874593	UBC;UBA52	CD8	Down	Case vs Control
Reactome_2022	Signaling By NOTCH R-HSA-157118	3/203	0.0150110635729825	0.0253205487438611	0	0	6.17156	25.914192078770647	JUN;UBC;UBA52	CD8	Down	Case vs Control
Reactome_2022	Signaling By NOTCH1 R-HSA-1980143	20/74	0.0004529365262504	0.0105010050762053	0	0	2.659186279875935	20.47509232363867	HDAC4;CREBBP;TLE1;MAML2;FBXW7;HDAC1;CUL1;ADAM10;PSEN1;RBPJ;HDAC8;MIB1;KAT2B;ADAM17;ITCH;NCOR1;SNW1;TBL1XR1;NUMB;EP300	CD8	Up	Case vs Control
Reactome_2022	Signaling By NOTCH1 R-HSA-1980143	2/74	0.0153182832101411	0.0254545449625765	0	0	11.26814058956916	47.08627128826748	UBC;UBA52	CD8	Down	Case vs Control
Reactome_2022	Signaling By NOTCH2 R-HSA-1980145	2/32	0.0030111210177089	0.0087400720449085	0	0	27.100680272108843	157.3314502021346	UBC;UBA52	CD8	Down	Case vs Control
Reactome_2022	Signaling By NOTCH3 R-HSA-9012852	2/49	0.0069448554030986	0.0163386861325531	0	0	17.283543204515848	85.89496010554357	UBC;UBA52	CD8	Down	Case vs Control
Reactome_2022	Signaling By NOTCH4 R-HSA-9013694	2/81	0.0181687270874176	0.028799365276864	0	0	10.2660811159907	41.14700188375523	UBC;UBA52	CD8	Down	Case vs Control
Reactome_2022	Signaling By NTRK1 (TRKA) R-HSA-187037	25/114	0.0026277378544481	0.0353532537234553	0	0	2.0169024630359726	11.983692082755462	CLTC;CLTA;AP2A1;RPS6KA3;RPS6KA5;RAP1A;RPS6KA2;EP300;MAPK1;MAP2K5;MEF2A;MAP2K1;BCL11B;TCF12;FRS2;BRAF;AP2B1;MAPK14;DNM2;REST;PIK3CA;RAPGEF1;GRB2;SOS1;CRK	CD8	Up	Case vs Control
Reactome_2022	Signaling By PDGFR In Disease R-HSA-9671555	45888	0.0011008547250133	0.0197641825048899	0	0	5.208853238265003	35.48098088958859	GOLGA4;BIN2;FIP1L1;PIK3CA;GRB2;STRN;SOS1;ETV6	CD8	Up	Case vs Control
Reactome_2022	Signaling By RAF1 Mutants R-HSA-9656223	13/38	0.0003842187074151	0.01022497508574	0	0	3.7289725747032336	29.325753861878024	CAMK2D;MAP2K1;KSR1;BRAF;IQGAP1;RAP1B;APBB1IP;RAP1A;MAPK1;JAK2;CAMK2G;MARK3;VCL	CD8	Up	Case vs Control
Reactome_2022	Signaling By Receptor Tyrosine Kinases R-HSA-9006934	90/496	8.518678001684623e-05	0.0035655778599608	0	0	1.6056906337315584	15.0463878988179	CYFIP2;ITGB1;PRR5;CYFIP1;SH3KBP1;CLTC;DOCK7;CLTA;AP2A1;PTPRJ;RPS6KA3;RPS6KA5;GRAP2;RPS6KA2;AKT3;NCK2;EP300;JAK2;PRKACB;NCK1;MEF2A;VAV3;USP8;MAP2K1;PRKCB;TCF12;ADAM10;CYBB;FRS2;PRKCA;EPS15L1;NRG2;GTF2F2;VAV1;DNM2;ADAM17;NCOR1;PIK3CA;LCK;RAPGEF1;ELMO1;SOS1;ARHGEF7;CRK;STAM2;CUL5;ROCK1;HDAC1;ROCK2;MAPKAP1;ITPR1;PIK3R4;ITPR2;PSEN1;STK4;CBL;PRKCZ;RAP1B;GGA3;RAP1A;POLR2B;MAPK1;PTK2B;NCKAP1L;RICTOR;POLR…	CD8	Up	Case vs Control
Reactome_2022	Signaling By Rho GTPases R-HSA-194315	146/644	5.933381039913294e-14	4.580570162813062e-11	0	0	2.163386011578783	65.88721272502514	CYFIP2;ITSN2;CYFIP1;NUP107;PRAG1;WIPF1;WIPF2;MSI2;ARHGAP35;DOCK10;PREX1;STK10;GOLGA3;DOCK11;SLK;FNBP1;PRKCB;RALGAPA1;TMOD3;MRTFA;CYBB;FRS2;PRKCA;VRK2;LEMD3;TEX2;TIAM2;DYNC1LI1;CLIP1;SPATA13;PHIP;STAM2;MAD1L1;PIK3R4;ARHGAP17;IQGAP1;KLC1;ARHGAP15;PRKCZ;NUP160;ARHGAP12;ABR;ARHGAP21;SCFD1;STK38;ABL1;ABL2;NCKAP1L;SCAI;ANKRD26;ARHGAP26;ARHGAP25;DIAPH1;DIAPH2;FAM135A;ARHGAP30;GRB2;HNRNPC;CDC42SE2;PICALM…	CD8	Up	Case vs Control
Reactome_2022	Signaling By Rho GTPases, Miro GTPases And RHOBTB3 R-HSA-9716542	151/660	9.674007708820281e-15	1.4936667902418516e-11	0	0	2.1924534091344947	70.74901073291639	CYFIP2;ITSN2;CYFIP1;NUP107;PRAG1;WIPF1;WIPF2;MSI2;ARHGAP35;DOCK10;PREX1;STK10;GOLGA3;DOCK11;SLK;FNBP1;PRKCB;RALGAPA1;TMOD3;MRTFA;CYBB;FRS2;PRKCA;VRK2;LEMD3;TEX2;TIAM2;DYNC1LI1;CLIP1;SPATA13;PHIP;STAM2;MAD1L1;PIK3R4;ARHGAP17;IQGAP1;KLC1;ARHGAP15;PRKCZ;NUP160;ARHGAP12;ABR;ARHGAP21;SCFD1;RHOT1;STK38;ABL1;ABL2;NCKAP1L;SCAI;ANKRD26;ARHGAP26;ARHGAP25;DIAPH1;DIAPH2;FAM135A;ARHGAP30;GRB2;HNRNPC;CDC42SE2;…	CD8	Up	Case vs Control
Reactome_2022	Signaling By ROBO Receptors R-HSA-376176	5/209	0.0001887880986832	0.0023606285939861	0	0	10.520566922421144	90.2126551018065	RPS27;RPL21;UBC;PABPC1;UBA52	CD8	Down	Case vs Control
Reactome_2022	Signaling By TGF-beta Receptor Complex In Cancer R-HSA-3304351	45785	0.0011290336921136	0.0198234984136862	0	0	11.927784577723378	80.94663557465648	SMAD4;SMAD3;ZFYVE9;TGFBR1;TGFBR2	CD8	Up	Case vs Control
Reactome_2022	Signaling By TGF-beta Receptor Complex R-HSA-170834	22/91	0.0012512898319371	0.0214665722279003	0	0	2.289128648494158	15.299575354706525	ITGB1;USP15;SMAD4;SMAD3;SMURF2;ZFYVE9;HDAC1;ARHGEF18;CBL;PRKCZ;TGFBR1;UCHL5;TGFBR2;SMAD7;XPO1;NCOR1;SNW1;EP300;MAPK1;SRFBP1;RNF111;TRIM33	CD8	Up	Case vs Control
Reactome_2022	Signaling By TGF-beta Receptor Complex R-HSA-170834	2/91	0.0225961945539436	0.0340084140256323	0	0	9.108002751662465	34.51909152088551	UBC;UBA52	CD8	Down	Case vs Control
Reactome_2022	Signaling By VEGF R-HSA-194138	30/102	3.074210439522679e-06	0.0002260276627915	0	0	3.0008244023083264	38.0878510672816	CYFIP2;PRR5;CYFIP1;ROCK1;ROCK2;MAPKAP1;ITPR1;ITPR2;PRKCZ;AKT3;NCK2;PTK2B;NCKAP1L;RICTOR;PRKACB;WASF2;NCK1;VAV3;PRKCB;CYBB;PRKCA;MAPK14;VAV1;PIK3CA;ABI2;ABI1;ELMO1;PKN2;ARHGEF7;CRK	CD8	Up	Case vs Control
Reactome_2022	Signaling To ERKs R-HSA-187687	11/33	0.0013648561801957	0.0229058471980684	0	0	3.5832310838445807	23.637522772726463	MAP2K1;RAP1A;BCL11B;RAPGEF1;MAPK1;BRAF;FRS2;GRB2;MAPK14;SOS1;CRK	CD8	Up	Case vs Control
Reactome_2022	SMAD2/3 Phosphorylation Motif Mutants In Cancer R-HSA-3304356	45753	0.0027699694668385	0.0362443462440572	0	0	14.30831973898858	84.2605357063843	SMAD3;ZFYVE9;TGFBR1;TGFBR2	CD8	Up	Case vs Control
Reactome_2022	SMAD2/SMAD3:SMAD4 Heterotrimer Regulates Transcription R-HSA-2173796	2/36	0.0037998172330703	0.0102940503223177	0	0	23.907563025210084	133.23212245257045	UBC;UBA52	CD8	Down	Case vs Control
Reactome_2022	Spry Regulation Of FGF Signaling R-HSA-1295596	45704	0.0007477269425466	0.0041263449792388	0	0	58.1195335276968	418.3718752445384	UBC;UBA52	CD8	Down	Case vs Control
Reactome_2022	SRP-dependent Cotranslational Protein Targeting To Membrane R-HSA-1799339	3/108	0.0026415021950828	0.0082817125549749	0	0	11.811904761904762	70.1202801402476	RPS27;RPL21;UBA52	CD8	Down	Case vs Control
Reactome_2022	Stabilization Of P53 R-HSA-69541	2/56	0.0089918543733007	0.0191398043088831	0	0	15.037792894935752	70.84960152911859	UBC;UBA52	CD8	Down	Case vs Control
Reactome_2022	Stimuli-sensing Channels R-HSA-2672351	3/100	0.0021222963043568	0.0074439680756276	0	0	12.791237113402062	78.73334684431502	TSC22D3;UBC;UBA52	CD8	Down	Case vs Control
Reactome_2022	SUMO E3 Ligases SUMOylate Target Proteins R-HSA-3108232	40/168	2.4746498410761884e-05	0.0013175377084902	0	0	2.2526903973509933	23.89389633202342	HDAC4;TOP2B;DDX5;SP100;NUP107;L3MBTL2;UHRF2;HDAC1;RORA;SMC5;PARK7;SMC6;NR3C1;NUP160;NR3C2;POM121C;NUP42;EP300;TRIM27;VHL;DDX17;SUZ12;NCOA2;CASP8AP2;DAXX;CREBBP;CBX5;NUP210;NSMCE2;DNMT3A;MRTFA;NUP153;SAFB;PHC3;PIAS1;RAD52;SP3;HNRNPC;PPARA;NUP58	CD8	Up	Case vs Control
Reactome_2022	SUMOylation Of Transcription Cofactors R-HSA-3899300	13/43	0.0014397509524883	0.0235283596565273	0	0	3.106590257879656	20.32730583942595	DDX17;CASP8AP2;NCOA2;DDX5;CREBBP;DAXX;UHRF2;MRTFA;PARK7;SAFB;PHC3;PIAS1;EP300	CD8	Up	Case vs Control
Reactome_2022	SUMOylation R-HSA-2990846	41/174	2.560024718882348e-05	0.0013175593886514	0	0	2.222484783387039	23.49812837010004	HDAC4;TOP2B;DDX5;SP100;NUP107;L3MBTL2;UHRF2;HDAC1;RORA;SMC5;PARK7;SMC6;NR3C1;NUP160;NR3C2;SENP5;POM121C;NUP42;EP300;TRIM27;VHL;DDX17;SUZ12;NCOA2;CASP8AP2;DAXX;CREBBP;CBX5;NUP210;NSMCE2;DNMT3A;MRTFA;NUP153;SAFB;PHC3;PIAS1;RAD52;SP3;HNRNPC;PPARA;NUP58	CD8	Up	Case vs Control
Reactome_2022	Suppression Of Phagosomal Maturation R-HSA-9637687	45701	0.0004884058068615	0.0034112093072988	0	0	73.98144712430427	564.0614766653882	UBC;UBA52	CD8	Down	Case vs Control
Reactome_2022	Switching Of Origins To A Post-Replicative State R-HSA-69052	2/90	0.0221351857372417	0.0334271217045509	0	0	9.211966604823749	35.1029985464868	UBC;UBA52	CD8	Down	Case vs Control
Reactome_2022	Synthesis Of Active Ubiquitin: Roles Of E1 And E2 Enzymes R-HSA-8866652	2/30	0.0026494069247459	0.0082817125549749	0	0	29.03935860058309	172.30269560126317	UBC;UBA52	CD8	Down	Case vs Control
Reactome_2022	Synthesis Of IP2, IP, And Ins In Cytosol R-HSA-1855183	45822	0.0042505939001851	0.0475573694339552	0	0	5.368163265306123	29.31391070100829	INPP4A;INPP5B;INPP4B;IMPA1;SYNJ1;MTMR7	CD8	Up	Case vs Control
Reactome_2022	Synthesis Of PIPs At Early Endosome Membrane R-HSA-1660516	45885	0.0002634655368468	0.0078228997863769	0	0	7.163398692810458	59.0377806234422	FIG4;INPP4A;INPP4B;MTMR2;PIKFYVE;MTMR12;PIK3R4;MTM1	CD8	Up	Case vs Control
Reactome_2022	Synthesis Of PIPs At Late Endosome Membrane R-HSA-1660517	45819	0.0009073640546967	0.0170850012250213	0	0	8.590530612244898	60.17638177640201	FIG4;MTMR2;PIKFYVE;PIK3R4;MTM1;MTMR7	CD8	Up	Case vs Control
Reactome_2022	Synthesis Of PIPs At Plasma Membrane R-HSA-1660499	15/51	0.0008777604127853	0.0169407759667576	0	0	2.988529291274068	21.033678221708342	MTMR2;MTMR3;PLEKHA1;CLSTN1;PTEN;MTM1;PIK3R5;PLEKHA8;INPP4A;INPP4B;PIK3CA;SYNJ1;INPP5D;PIP5K1A;RAB5A	CD8	Up	Case vs Control
Reactome_2022	TAK1-dependent IKK And NF-kappa-B Activation R-HSA-445989	2/45	0.0058844969305552	0.0144525831206495	0	0	18.89511153298529	97.03459867761129	UBC;UBA52	CD8	Down	Case vs Control
Reactome_2022	TCR Signaling R-HSA-202403	25/116	0.0033585891561088	0.0421598508701798	0	0	1.972348918050276	11.234961533324563	ITK;CUL1;PTEN;PTPRJ;IKBKB;PSMD4;GRAP2;INPP5D;BTRC;MAP3K7;PAG1;NCK1;VASP;FYB1;FBXW11;PSMA5;PIK3CA;LCK;PRKCQ;TAB2;EVL;LCP2;PKN2;ARHGEF7;CARD11	CD8	Up	Case vs Control
Reactome_2022	TCR Signaling R-HSA-202403	2/116	0.0353562831599803	0.0484793207745742	0	0	7.101682778374507	23.735806358133583	UBC;UBA52	CD8	Down	Case vs Control
Reactome_2022	Termination Of Translesion DNA Synthesis R-HSA-5656169	2/32	0.0030111210177089	0.0087400720449085	0	0	27.100680272108843	157.3314502021346	UBC;UBA52	CD8	Down	Case vs Control
Reactome_2022	TGF-beta Receptor Signaling Activates SMADs R-HSA-2173789	2/44	0.0056320972485066	0.0139863748337916	0	0	19.345966958211857	100.1980519312332	UBC;UBA52	CD8	Down	Case vs Control
Reactome_2022	TGF-beta Receptor Signaling Activates SMADs R-HSA-2173789	13/44	0.0018170093973347	0.026718690566523	0	0	3.0062060132306923	18.970853392499507	ITGB1;USP15;SMAD4;SMAD3;SMURF2;ZFYVE9;CBL;TGFBR1;UCHL5;SMAD7;TGFBR2;XPO1;SRFBP1	CD8	Up	Case vs Control
Reactome_2022	TGF-beta Receptor Signaling In EMT (Epithelial To Mesenchymal Transition) R-HSA-2173791	45704	0.0007477269425466	0.0041263449792388	0	0	58.1195335276968	418.3718752445384	UBC;UBA52	CD8	Down	Case vs Control
Reactome_2022	TICAM1, RIP1-mediated IKK Complex Recruitment R-HSA-168927	45707	0.0010603134017817	0.0050421286233666	0	0	47.85594237695078	327.7744779803496	UBC;UBA52	CD8	Down	Case vs Control
Reactome_2022	TICAM1,TRAF6-dependent Induction Of TAK1 Complex R-HSA-9014325	45699	0.0003455139191258	0.0029700908047931	0	0	90.43083900226758	720.7769792087644	UBC;UBA52	CD8	Down	Case vs Control
Reactome_2022	TICAM1-dependent Activation Of IRF3/IRF7 R-HSA-9013973	45700	0.0004139409991332	0.0032461688879395	0	0	81.38367346938776	633.9614904314446	UBC;UBA52	CD8	Down	Case vs Control
KEGG_2021_Human	TNF signaling pathway	3/112	0.0029279880523033	0.0266446912759606	0	0	11.376146788990823	66.36206703304784	JUN;FOS;JUNB	CD8	Down	Case vs Control
Reactome_2022	TNF Signaling R-HSA-75893	2/44	0.0056320972485066	0.0139863748337916	0	0	19.345966958211857	100.1980519312332	UBC;UBA52	CD8	Down	Case vs Control
Reactome_2022	TNF Signaling R-HSA-75893	13/44	0.0018170093973347	0.026718690566523	0	0	3.0062060132306923	18.970853392499507	USP25;USP4;XIAP;CFLAR;TANK;TNFRSF1A;IKBKB;ADAM17;CASP8;TAX1BP1;TAB2;MAP3K7;NSMAF	CD8	Up	Case vs Control
Reactome_2022	TNFR2 Non-Canonical NF-kB Pathway R-HSA-5668541	2/100	0.0269214810715392	0.0390711105161624	0	0	8.26780508121616	29.886716110404755	UBC;UBA52	CD8	Down	Case vs Control
Reactome_2022	Toll Like Receptor 3 (TLR3) Cascade R-HSA-168164	4/103	0.0001376407494348	0.0023606285939861	0	0	17.064259617451107	151.71600353608213	JUN;UBC;FOS;UBA52	CD8	Down	Case vs Control
Reactome_2022	Toll Like Receptor 4 (TLR4) Cascade R-HSA-166016	4/140	0.0004452773925287	0.0033871189140343	0	0	12.398623279098874	95.67785874055836	JUN;UBC;FOS;UBA52	CD8	Down	Case vs Control
Reactome_2022	Toll Like Receptor 7/8 (TLR7/8) Cascade R-HSA-168181	4/103	0.0001376407494348	0.0023606285939861	0	0	17.064259617451107	151.71600353608213	JUN;UBC;FOS;UBA52	CD8	Down	Case vs Control
Reactome_2022	Toll Like Receptor 9 (TLR9) Cascade R-HSA-168138	4/106	0.0001537842160872	0.0023606285939861	0	0	16.559866499791404	145.39496766570502	JUN;UBC;FOS;UBA52	CD8	Down	Case vs Control
Reactome_2022	Toll Like Receptor 9 (TLR9) Cascade R-HSA-168138	23/106	0.0043752198647888	0.0485995645412517	0	0	1.9887342217204205	10.802403573629077	MEF2A;MAP2K1;MAP3K1;FBXW11;CUL1;PIK3R4;NLRC5;IRAK4;MAPK14;TANK;EEA1;IKBKB;RPS6KA3;MAPK8;RPS6KA5;CASP8;RPS6KA2;IRF7;MAPK1;TAB2;BTRC;MAP3K7;MAP2K6	CD8	Up	Case vs Control
Reactome_2022	Toll-like Receptor Cascades R-HSA-168898	4/162	0.0007706742792775	0.0042011146687449	0	0	10.660382440075413	76.4162303410901	JUN;UBC;FOS;UBA52	CD8	Down	Case vs Control
Reactome_2022	TP53 Regulates Transcription Of DNA Repair Genes R-HSA-6796648	2/62	0.0109345608098483	0.0207989305617114	0	0	13.529931972789116	61.09882926105341	JUN;FOS	CD8	Down	Case vs Control
Reactome_2022	TRAF6 Mediated Induction Of NFkB And MAP Kinases Upon TLR7/8 Or 9 Activation R-HSA-975138	4/101	0.000127584880401	0.0023606285939861	0	0	17.4178547927177	156.18117822243198	JUN;UBC;FOS;UBA52	CD8	Down	Case vs Control
Reactome_2022	TRAF6-mediated Induction Of TAK1 Complex Within TLR4 Complex R-HSA-937072	45704	0.0007477269425466	0.0041263449792388	0	0	58.1195335276968	418.3718752445384	UBC;UBA52	CD8	Down	Case vs Control
Reactome_2022	Transcriptional Activation Of Mitochondrial Biogenesis R-HSA-2151201	14/52	0.0032310425006036	0.0408912264010826	0	0	2.6411052200525886	15.146607539118069	NCOA2;CREBBP;CRTC3;CHD9;NCOA6;LIN9;NRF1;TFB1M;GLUD1;NCOR1;TBL1XR1;CAMK4;MTERF1;PPARA	CD8	Up	Case vs Control
Reactome_2022	Transcriptional Activity Of SMAD2/SMAD3:SMAD4 Heterotrimer R-HSA-2173793	2/51	0.0075051203009533	0.0170293846422646	0	0	16.576426488962934	81.09469280568841	UBC;UBA52	CD8	Down	Case vs Control
Reactome_2022	Transcriptional Regulation By MECP2 R-HSA-8986944	17/60	0.0006581365640909	0.0130277289096969	0	0	2.836818368183682	20.782809668435537	CAMK2D;TRPC3;HDAC1;PTEN;PRKCA;OPRM1;TNRC6C;NCOR1;AGO3;TBL1XR1;CAMK4;PTPN4;LBR;CAMK2G;TNRC6A;FKBP5;TNRC6B	CD8	Up	Case vs Control
Reactome_2022	Transcriptional Regulation By RUNX3 R-HSA-8878159	2/95	0.0244797570893552	0.0361137010526131	0	0	8.71450515690147	32.330018883031855	UBC;UBA52	CD8	Down	Case vs Control
Reactome_2022	Transcriptional Regulation By TP53 R-HSA-3700989	4/354	0.0125435303358403	0.0224064624035327	0	0	4.765714285714286	20.86691951247725	JUN;UBC;FOS;UBA52	CD8	Down	Case vs Control
Reactome_2022	Transcriptional Regulation Of White Adipocyte Differentiation R-HSA-381340	23/84	0.0001417796587782	0.0049751771171267	0	0	2.7093920343905182	24.008563328497104	NCOA2;CDK19;CREBBP;CHD9;NCOA6;NCOA3;LIN9;MED27;MED15;MED18;MED13L;CCND3;MED14;MED25;MED13;NCOR1;TBL1XR1;THRAP3;ZNF638;FAM120B;MED20;EP300;PPARA	CD8	Up	Case vs Control
Reactome_2022	Transcription-Coupled Nucleotide Excision Repair (TC-NER) R-HSA-6781827	2/77	0.0165141609675457	0.0268430180090653	0	0	10.81578231292517	44.38296318295679	UBC;UBA52	CD8	Down	Case vs Control
Reactome_2022	Translation Initiation Complex Formation R-HSA-72649	2/57	0.009303749458477	0.0194679480885991	0	0	14.763636363636364	69.05451431828929	RPS27;PABPC1	CD8	Down	Case vs Control
Reactome_2022	Translation Of Structural Proteins R-HSA-9683701	2/30	0.0026494069247459	0.0082817125549749	0	0	29.03935860058309	172.30269560126317	UBC;UBA52	CD8	Down	Case vs Control
Reactome_2022	Translation R-HSA-72766	4/281	0.0056773712618128	0.0140209113482339	0	0	6.044089407788617	31.255599854130818	RPS27;RPL21;PABPC1;UBA52	CD8	Down	Case vs Control
Reactome_2022	Translesion Synthesis By POLH R-HSA-110320	45707	0.0010603134017817	0.0050421286233666	0	0	47.85594237695078	327.7744779803496	UBC;UBA52	CD8	Down	Case vs Control
Reactome_2022	Translesion Synthesis By POLI R-HSA-5656121	45705	0.0008460435467739	0.0043469133954937	0	0	54.2421768707483	383.7601319651186	UBC;UBA52	CD8	Down	Case vs Control
Reactome_2022	Translesion Synthesis By POLK R-HSA-5655862	45705	0.0008460435467739	0.0043469133954937	0	0	54.2421768707483	383.7601319651186	UBC;UBA52	CD8	Down	Case vs Control
Reactome_2022	Translesion Synthesis By REV1 R-HSA-110312	45704	0.0007477269425466	0.0041263449792388	0	0	58.1195335276968	418.3718752445384	UBC;UBA52	CD8	Down	Case vs Control
Reactome_2022	Translesion Synthesis By Y Family DNA Polymerases Bypasses Lesions On DNA Template R-HSA-110313	2/39	0.0044475752450148	0.0116261177457405	0	0	21.96580253723111	118.95352403093692	UBC;UBA52	CD8	Down	Case vs Control
Reactome_2022	Translocation Of SLC2A4 (GLUT4) To Plasma Membrane R-HSA-1445148	14/51	0.0026560734662699	0.0353532537234553	0	0	2.712641388317064	16.08842213630815	C2CD5;STXBP3;RALGAPA2;PRKAG2;MYO5A;LNPEP;YWHAZ;RAB10;TBC1D1;KIF3B;EXOC4;MYH9;EXOC2;RHOQ	CD8	Up	Case vs Control
KEGG_2021_Human	Type I diabetes mellitus	2/43	0.0053848268157729	0.0326679493490226	0	0	19.81881533101045	103.53686305193918	HLA-B;HLA-A	CD8	Down	Case vs Control
Reactome_2022	Ubiquitin Mediated Degradation Of Phosphorylated Cdc25A R-HSA-69601	2/51	0.0075051203009533	0.0170293846422646	0	0	16.576426488962934	81.09469280568841	UBC;UBA52	CD8	Down	Case vs Control
Reactome_2022	Ubiquitin-dependent Degradation Of Cyclin D R-HSA-75815	2/51	0.0075051203009533	0.0170293846422646	0	0	16.576426488962934	81.09469280568841	UBC;UBA52	CD8	Down	Case vs Control
Reactome_2022	UCH Proteinases R-HSA-5689603	2/95	0.0244797570893552	0.0361137010526131	0	0	8.71450515690147	32.330018883031855	UBC;UBA52	CD8	Down	Case vs Control
Reactome_2022	VEGFA-VEGFR2 Pathway R-HSA-4420097	30/93	3.481919204922114e-07	4.135448655692111e-05	0	0	3.4312801790130725	51.02489312377556	CYFIP2;PRR5;CYFIP1;ROCK1;ROCK2;MAPKAP1;ITPR1;ITPR2;PRKCZ;AKT3;NCK2;PTK2B;NCKAP1L;RICTOR;PRKACB;WASF2;NCK1;VAV3;PRKCB;CYBB;PRKCA;MAPK14;VAV1;PIK3CA;ABI2;ABI1;ELMO1;PKN2;ARHGEF7;CRK	CD8	Up	Case vs Control
Reactome_2022	Vesicle-mediated Transport R-HSA-5653656	115/637	1.1955056410317444e-05	0.0007281016227206	0	0	1.60190408853668	18.1565515994016	ITSN2;SCARB2;GCC2;RABGEF1;GOLGA4;AKT3;GOLGA1;TRAPPC12;TRAPPC11;KIF21A;AGFG1;TPD52;NSF;COG6;FNBP1;COG5;RALGAPA2;ANK3;DYNC1LI1;TBC1D20;RAB35;RIN3;DENND6A;STAM2;OPTN;COPB2;STXBP3;KLC1;TGOLN2;SCFD1;KIF3B;MAN2A1;VTI1A;TBC1D14;RAB6A;SEC31A;ANKRD28;ANKRD27;DENND4C;MYO5A;RAB27A;LNPEP;TRAPPC8;TRAPPC9;PUM1;SYNJ1;GOLGB1;GRB2;IL7R;RAB5A;PICALM;DENND1B;C2CD5;HIP1;SH3KBP1;DENND1A;ARPC1A;CLTC;CLTA;PRKAG2;AP2A1;…	CD8	Up	Case vs Control
Reactome_2022	Vif-mediated Degradation Of APOBEC3G R-HSA-180585	2/53	0.0080851625917711	0.0178032890567572	0	0	15.924769907963183	76.72115694292032	UBC;UBA52	CD8	Down	Case vs Control
Reactome_2022	Viral mRNA Translation R-HSA-192823	3/90	0.0015697298791576	0.0061014717911606	0	0	14.26867816091954	92.13073920987918	RPS27;RPL21;UBA52	CD8	Down	Case vs Control
KEGG_2021_Human	Viral myocarditis	2/60	0.0102680704476329	0.0491786531965579	0	0	13.997888810696692	64.09235963490565	HLA-B;HLA-A	CD8	Down	Case vs Control
Reactome_2022	Virus Assembly And Release R-HSA-168268	45663	0.0152045515346865	0.0254545449625765	0	0	79.776	333.9551362891586	CALR	CD8	Down	Case vs Control
Reactome_2022	VLDLR Internalisation And Degradation R-HSA-8866427	45704	0.0007477269425466	0.0041263449792388	0	0	58.1195335276968	418.3718752445384	UBC;UBA52	CD8	Down	Case vs Control
Reactome_2022	Vpu Mediated Degradation Of CD4 R-HSA-180534	2/51	0.0075051203009533	0.0170293846422646	0	0	16.576426488962934	81.09469280568841	UBC;UBA52	CD8	Down	Case vs Control
Reactome_2022	WNT5A-dependent Internalization Of FZD2, FZD5 And ROR2 R-HSA-5140745	45819	0.0009073640546967	0.0170850012250213	0	0	8.590530612244898	60.17638177640201	FZD2;CLTC;CLTA;AP2A1;RORA;AP2B1	CD8	Up	Case vs Control
Reactome_2022	Activated NOTCH1 Transmits Signal To Nucleus R-HSA-2122948	45747	0.0036535057488838	0.0123447647664151	0	0	10.698593073593074	60.041232830510864	UBC;RPS27A;UBA52	CD8_Central_Memory	Down	Case vs Control
Reactome_2022	Activation Of AP-1 Family Of Transcription Factors R-HSA-450341	45698	0.0042887731676215	0.0140466773601513	0	0	24.86306532663317	135.54732981615194	JUN;FOS	CD8_Central_Memory	Down	Case vs Control
Reactome_2022	Activation Of BAD And Translocation To Mitochondria R-HSA-111447	45976	0.0036612348853678	0.032705773486301	0	0	4.891650444938821	27.441937835305097	YWHAE;PPP3R1;PPP3CC;YWHAQ;YWHAB;AKT2;AKT3;BCL2;REXO2;YWHAZ;YWHAH	CD8_Central_Memory	Up	Case vs Control
Reactome_2022	Activation Of IRF3/IRF7 Mediated By TBK1/IKK Epsilon R-HSA-936964	45733	0.0006128693539399	0.0032977198974171	0	0	21.412337662337663	158.39474380237786	UBC;RPS27A;UBA52	CD8_Central_Memory	Down	Case vs Control
Reactome_2022	Activation Of NF-kappaB In B Cells R-HSA-1169091	4/66	0.0043895866750472	0.0140466773601513	0	0	6.463730145734403	35.08848971386877	NFKBIA;UBC;RPS27A;UBA52	CD8_Central_Memory	Down	Case vs Control
Reactome_2022	Adaptive Immune System R-HSA-1280218	343/733	6.90829971150558e-10	1.0883712181853796e-07	0	0	1.5906410256410255	33.55159377677815	AHCYL1;ICAM2;CBLB;UBE2L3;DCAF1;HERC4;PSMD6;RNF115;HERC3;RNF114;HERC2;HERC1;PPP2R1B;PSMD5;PPP2R1A;AKT2;AKT3;CDC27;AP1S2;FBXO4;BTRC;KIFAP3;PRKACB;RNF111;FBXO9;HERC6;CXADR;WSB1;PRKCB;AP1B1;PRKCA;ATG14;DYNC1LI1;DYNC1LI2;ORAI1;PRKCQ;CD226;CD101;SAR1B;MAPKAP1;PIK3R4;NEDD4L;PPL;ANAPC10;PPP3R1;KLRK1;RNF213;INPP5D;PLCG2;SLAMF7;SLAMF6;PLCG1;PSMF1;ATG7;PAG1;SEC31A;LYN;CTSA;VASP;FYB1;HACE1;SH2D1A;SIAH1;NFATC…	CD8_Central_Memory	Up	Case vs Control
Reactome_2022	Aggrephagy R-HSA-9646399	45740	0.0017321782940624	0.0071386741815906	0	0	14.26984126984127	90.73300958988632	UBC;RPS27A;UBA52	CD8_Central_Memory	Down	Case vs Control
Reactome_2022	Alpha-protein Kinase 1 Signaling Pathway R-HSA-9645460	45727	0.0001554771454089	0.0012815085924614	0	0	37.48295454545455	328.6884711580902	UBC;RPS27A;UBA52	CD8_Central_Memory	Down	Case vs Control
Reactome_2022	Amyloid Fiber Formation R-HSA-977225	4/79	0.0082746126105894	0.0235674830374903	0	0	5.339830795262268	25.602156082324672	UBC;RPS27A;B2M;UBA52	CD8_Central_Memory	Down	Case vs Control
Reactome_2022	Anchoring Of Basal Body To Plasma Membrane R-HSA-5620912	57/97	4.075936426661598e-06	0.0001260128471082	0	0	2.543902183039463	31.57086919245142	CEP57;YWHAE;C2CD3;CCP110;ACTR1A;PCM1;PPP2R1A;TCTN3;CNTRL;CEP250;CEP97;CC2D2A;CEP290;RAB8A;CDK5RAP2;IQCB1;OFD1;CEP135;TUBB;HAUS4;HAUS3;CSNK1D;PRKCA;HAUS6;DYNLL1;CKAP5;AKAP9;CEP63;SFI1;PAFAH1B1;SDCCAG8;DYNC1I2;DCTN2;FBF1;TTBK2;CEP70;CEP72;CEP192;NPHP4;PCNT;CLASP1;CEP78;DYNC1H1;SEPTIN2;CEP152;NDE1;RAB3IP;SCLT1;RAB11A;AHI1;NEDD1;CENPJ;ALMS1;CEP83;CEP162;B9D2;CEP89	CD8_Central_Memory	Up	Case vs Control
Reactome_2022	Antigen Presentation: Folding, Assembly, Peptide Loading Of Class I MHC R-HSA-983170	45744	0.0027221719729228	0.0102837607865975	0	0	11.984242424242424	70.7828330076178	HLA-B;HLA-A;B2M	CD8_Central_Memory	Down	Case vs Control
Reactome_2022	Antigen Processing: Ubiquitination And Proteasome Degradation R-HSA-983168	158/307	1.809216415004884e-08	2.239551462288188e-06	0	0	1.903757722407724	33.93978700772725	UBE3C;UBE3D;UBE2D2;UBE2D3;LTN1;UBE2D1;CBLB;UBE3A;UBE3B;FBXO21;UBE2Z;FBXO22;UBE2L3;DCAF1;HERC4;NPEPPS;HERC3;PSMD6;RNF115;HERC2;RNF114;HERC1;PSMD5;RNF19A;CDC27;FBXO4;BTRC;RNF111;FBXO9;HERC6;FBXW4;WSB1;AREL1;ANAPC7;FBXW8;FBXW11;FBXW7;UBE2E3;UBE2E1;FBXO15;UBE2E2;UBE4A;LMO7;FBXO11;FBXW2;KCTD7;KLHL42;RBX1;RNF41;UBE2V2;ANAPC4;ANAPC5;UBE2V1;ANAPC1;PSMD12;PSMD11;CUL5;PSMD14;UBA6;CUL3;UBA5;CUL2;CUL1;UBR4;N…	CD8_Central_Memory	Up	Case vs Control
Reactome_2022	Antigen processing-Cross Presentation R-HSA-1236975	6/104	0.0006410339116786	0.0033856548344971	0	0	6.185557299843014	45.478865912378986	UBC;HLA-B;HLA-A;RPS27A;B2M;UBA52	CD8_Central_Memory	Down	Case vs Control
Reactome_2022	Antiviral Mechanism By IFN-stimulated Genes R-HSA-1169410	54/83	6.831735218868402e-08	5.919698567149471e-06	0	0	3.3256254793291564	54.86983414436821	EIF4A2;EIF4E3;NUP107;NUP188;IFIT1;NUP62;TRIM25;KPNA4;ARIH1;KPNA5;KPNA3;JAK1;KPNA1;NDC1;NUP214;SEC13;NUP210;UBE2E1;GNL3;NUP93;PPM1B;OAS1;PDE12;NUP50;NUP54;NUP98;EIF4E2;KPNB1;NUP205;POM121;RNASEL;NUP160;PDZD2;POM121C;NUP42;NUP85;TPR;FLNB;NUP43;PLCG1;EIF4E;RANBP2;NUP155;STAT1;MX2;EIF2AK2;NUP153;NEDD4;UBE2N;NUP35;ABCE1;EIF4G3;EIF4G2;NUP37	CD8_Central_Memory	Up	Case vs Control
Reactome_2022	APC/C:Cdc20 Mediated Degradation Of Cyclin B R-HSA-174048	45740	0.0017321782940624	0.0071386741815906	0	0	14.26984126984127	90.73300958988632	UBC;RPS27A;UBA52	CD8_Central_Memory	Down	Case vs Control
Reactome_2022	APC-Cdc20 Mediated Degradation Of Nek2A R-HSA-179409	45742	0.0021925380669072	0.0085808684057376	0	0	13.027667984189724	79.76444377151523	UBC;RPS27A;UBA52	CD8_Central_Memory	Down	Case vs Control
KEGG_2021_Human	Apoptosis	6/142	0.0031595049496798	0.0450229455329379	0	0	4.448642533936652	25.612347273352736	NFKBIA;JUN;PMAIP1;CTSW;FOS;ACTB	CD8_Central_Memory	Down	Case vs Control
Reactome_2022	Apoptosis R-HSA-109581	83/178	0.0022301323743111	0.0212670703007628	0	0	1.5586428149024243	9.516596604605766	AVEN;YWHAE;PPP1R13B;YWHAB;TRADD;APIP;FASLG;MED12;PSMD6;CASP7;CASP8;PPP3CC;FNTA;YWHAQ;PSMD5;CASP6;AKT2;CASP3;AKT3;TNFSF10;DNM1L;SPTAN1;TP63;KPNA1;APPL1;YWHAH;DFFB;DFFA;DBNL;APAF1;DAPK1;DYNLL1;REXO2;YWHAZ;PSMA5;ARHGAP10;PSMA6;PSMA3;PSMA1;TFDP2;PRKCQ;KPNB1;PLEC;PSMD12;PSMD11;PSMD14;ROCK1;MAGED1;SATB1;XIAP;TANK;UACA;ADD1;PSMA7;PSMB10;PPP3R1;MAPK8;BCL2L11;PSMB5;PSMB2;PSMB1;MAPK1;RIPK1;PSMF1;BAK1;GSN;C…	CD8_Central_Memory	Up	Case vs Control
Reactome_2022	Asparagine N-linked Glycosylation R-HSA-446203	138/282	5.175198574525969e-06	0.0001494769854942	0	0	1.716318707242274	20.89040115412332	KDELR1;MANEA;GOLGA2;TFG;NSF;PDIA3;ALG8;ST6GAL1;ALG9;COG7;ALG6;COG6;COG5;COG4;ALG5;COG3;COG2;ALG14;COG1;ALG13;CSNK1D;MOGS;ANK3;ALG11;ANK1;DHDDS;DYNC1LI1;DYNC1LI2;TBC1D20;TRIM13;GNE;COPB2;RPN2;SAR1B;COPB1;SEL1L;TGFA;SCFD1;FUT8;MAN2A1;ST8SIA4;MLEC;ST3GAL5;ST8SIA6;ST3GAL1;SPTBN1;ST3GAL2;SEC31A;ST3GAL3;CTSA;EDEM3;ANKRD28;TRAPPC2;NUS1;TRAPPC1;ST8SIA1;EDEM1;EDEM2;PMM2;GFPT1;TRAPPC9;CNIH1;GOLGB1;STT3A;CN…	CD8_Central_Memory	Up	Case vs Control
Reactome_2022	Assembly Of HIV Virion R-HSA-175474	45734	0.0007300181442418	0.0036771284302551	0	0	19.983838383838386	144.33209705817518	UBC;RPS27A;UBA52	CD8_Central_Memory	Down	Case vs Control
Reactome_2022	AUF1 (hnRNP D0) Binds And Destabilizes mRNA R-HSA-450408	4/54	0.0021145583941065	0.0083356504811157	0	0	8.01989847715736	49.39382719891196	UBC;PABPC1;RPS27A;UBA52	CD8_Central_Memory	Down	Case vs Control
Reactome_2022	AURKA Activation By TPX2 R-HSA-8854518	39/72	0.0012317593350942	0.0131767835044344	0	0	2.105629155880412	14.10626620376162	CEP57;YWHAE;DYNC1I2;DCTN2;CCP110;ACTR1A;PCM1;PPP2R1A;CNTRL;CEP70;CEP250;CEP72;CEP192;PCNT;CEP290;CLASP1;CDK5RAP2;CEP78;OFD1;DYNC1H1;CEP135;TUBB;CEP152;NDE1;HAUS4;HAUS3;CSNK1D;HAUS6;PRKCA;DYNLL1;CKAP5;NEDD1;CENPJ;AKAP9;ALMS1;CEP63;SFI1;PAFAH1B1;SDCCAG8	CD8_Central_Memory	Up	Case vs Control
Reactome_2022	Autodegradation Of E3 Ubiquitin Ligase COP1 R-HSA-349425	3/51	0.0146212693974226	0.0364861034504491	0	0	6.234532828282828	26.34263441421358	UBC;RPS27A;UBA52	CD8_Central_Memory	Down	Case vs Control
Reactome_2022	Axon Guidance R-HSA-422475	72/519	1.213683536279311e-62	2.640975374943781e-61	0	0	24.16357109411581	3444.9185561802765	RPL5;RPL30;RPL3;RPL32;RPL31;RPL34;RPLP1;RPL8;RPL10A;RPL9;RPL7;RPS15;RPS4X;RPS14;RPL7A;RPS16;RPS19;RPL18A;RPL36;RPL35;RPLP2;RPL38;RPL37;RPS11;RPS10;RPL39;RPS13;RPS12;RPS9;RPL21;RPS7;RPS8;RPL23;RPS5;RPL22;RPS6;RPL13A;RPS3A;RPL37A;RPL27;RPL26;PABPC1;RPL29;PFN1;RPL28;UBA52;RPL12;RPL11;RPL36A;CXCR4;RPS15A;UBC;RPL14;RPS3;RPL15;RPS2;RPL18;RPS27A;RPL19;RPL41;RPL35A;RPL23A;RPS25;RPS28;RPS27;PTPRC;RPS29;RP…	CD8_Central_Memory	Down	Case vs Control
Reactome_2022	Branched-chain Amino Acid Catabolism R-HSA-70895	14/21	0.004172015144544	0.0347865417570577	0	0	3.5582139379607733	19.49672128807893	ACAD8;MCCC2;HIBADH;BCKDHB;MCCC1;PPM1K;ACADSB;ALDH6A1;AUH;SOAT1;IVD;DBT;HIBCH;BCAT2	CD8_Central_Memory	Up	Case vs Control
Reactome_2022	Budding And Maturation Of HIV Virion R-HSA-162588	45745	0.003013987625459	0.0110040890486559	0	0	11.522727272727272	66.88357002790897	UBC;RPS27A;UBA52	CD8_Central_Memory	Down	Case vs Control
Reactome_2022	Calnexin/calreticulin Cycle R-HSA-901042	45773	0.0001244542203511	0.001109886817558	0	0	18.252884171665897	164.1221335120613	RNF139;UBC;RPS27A;UBA52	CD8_Central_Memory	Down	Case vs Control
Reactome_2022	Cap-dependent Translation Initiation R-HSA-72737	68/116	3.1534614758190285e-109	1.3196023406504245e-107	0	0	210.38032581453635	52560.0056687687	RPL5;RPL30;RPL3;RPL32;RPL31;RPL34;RPLP1;RPL10A;RPL8;RPL9;RPL7;RPS15;RPS4X;RPS14;RPL7A;RPS16;RPL18A;RPS19;RPL36;RPL35;RPLP2;RPL38;RPL37;RPS11;RPL39;RPS10;RPS13;RPS12;RPS9;RPL21;RPS7;RPS8;RPL23;RPS5;RPL22;RPS6;RPL13A;RPS3A;RPL37A;RPL27;RPL26;PABPC1;RPL29;RPL28;UBA52;RPL12;RPL11;RPL36A;RPS15A;RPL14;RPS3;RPL15;RPS2;RPL18;RPS27A;RPL19;RPL41;RPL35A;RPL23A;RPS25;RPS28;RPS27;RPS29;RPL27A;FAU;RPS21;RPS24;…	CD8_Central_Memory	Down	Case vs Control
Reactome_2022	Carboxyterminal Post-Translational Modifications Of Tubulin R-HSA-8955332	1/41	0.0142640489654407	0.0380374639078418	0	0	83.1375	353.3354529299383	TUBB6	CD8_Central_Memory	Down	Case_High IOP vs Normal IOP
Reactome_2022	Caspase-mediated Cleavage Of Cytoskeletal Proteins R-HSA-264870	45942	0.0010948467067122	0.0119331405203289	0	0	8.894063673015431	60.63208540491882	CASP7;CASP8;DBNL;GSN;CASP6;CASP3;VIM;SPTAN1;ADD1;PLEC	CD8_Central_Memory	Up	Case vs Control
Reactome_2022	CDC42 GTPase Cycle R-HSA-9013148	74/149	0.0004222404933607	0.0053024838767691	0	0	1.760748118015617	13.680899338261128	ARHGAP11B;FAM13B;TFRC;WIPF1;DOCK9;WIPF2;DOCK8;RASGRF2;SNAP23;ARHGAP1;WASL;FNBP1L;ARHGAP5;ARHGAP35;ARHGAP4;DOCK10;DOCK11;PREX1;ARHGAP42;SH3PXD2A;TAGAP;LBR;TMPO;PLEKHG3;VAV3;GOLGA8R;ARHGEF10;PLEKHG1;ARHGEF12;FNBP1;ARAP2;ARAP1;ARFGAP3;GMIP;ARHGAP45;ARFGAP2;VAV2;TIAM1;ARHGAP10;ARHGEF9;DAAM1;SPATA13;CDC42EP3;ARHGEF7;ARHGEF6;RAB7A;WAS;ARHGAP17;IQGAP1;IQGAP2;GNA13;ABR;ARHGAP21;STOM;ECT2;SRGAP2;PAK4;REPS…	CD8_Central_Memory	Up	Case vs Control
Reactome_2022	Cell Cycle Checkpoints R-HSA-69620	125/271	0.0003649664035323	0.0047898617153324	0	0	1.53028194637445	12.113260842612098	MDC1;ERCC6L;NUP107;MRE11;UBE2D1;PPP1CC;PSMD6;HERC2;KAT5;PPP2R1B;PPP2R1A;PSMD5;CDC27;CHEK1;KNTC1;PIAS4;ANAPC7;UBE2E1;DYNC1LI1;DYNC1LI2;CLIP1;ZW10;UBE2V2;ANAPC4;ANAPC5;NUP98;ANAPC1;MAD1L1;RHNO1;BLM;PSMD12;PSMD11;ANAPC16;PSMD14;BRCC3;ANAPC10;NUP160;SKA2;ORC5;ORC4;BRIP1;NUP85;ORC3;PSMF1;TP53BP1;BARD1;RCC2;SEM1;CDC16;MDM2;UBE2N;RAD17;ATM;MDM4;RAD9A;YWHAE;AHCTF1;CDKN1B;PHF20;MCM8;YWHAB;BRCA1;BABAM1;BAB…	CD8_Central_Memory	Up	Case vs Control
Reactome_2022	Cell Cycle R-HSA-1640170	310/654	8.463929193481266e-10	1.2223324410252528e-07	0	0	1.628054581830573	34.01012113700667	RB1;MDC1;ANKLE2;NUP107;CCNH;CCP110;PPP2R2A;SMC3;GOLGA2;PSMD6;HERC2;KAT5;PPP2R1B;PSMD5;PPP2R1A;AKT2;AKT3;CDC27;CHEK1;BTRC;CDK5RAP2;TMPO;NUP214;NUP210;ESCO1;PRKCB;CSNK2A2;PRKCA;CSNK1D;EML4;NUP93;DYNC1LI1;DYNC1LI2;ZW10;AKAP9;NUP98;OPTN;BLZF1;RHNO1;NUP205;POM121;RTEL1;ANAPC16;BRCC3;ANAPC10;SKA2;BRIP1;SPAST;POM121C;NUP85;CEP70;CEP72;CEP192;PSMF1;TP53BP1;CEP78;BARD1;LYN;RCC2;SMARCA5;WAPL;DHFR;POLA1;STA…	CD8_Central_Memory	Up	Case vs Control
Reactome_2022	Cell Cycle, Mitotic R-HSA-69278	240/523	1.6465744824706403e-06	6.203290387220911e-05	0	0	1.5241389494902131	20.29667413738765	RB1;ANKLE2;NUP107;CCNH;CCP110;PPP2R2A;SMC3;GOLGA2;PSMD6;PPP2R1B;PSMD5;PPP2R1A;AKT2;AKT3;CDC27;BTRC;CDK5RAP2;TMPO;NUP214;NUP210;ESCO1;PRKCB;CSNK2A2;PRKCA;CSNK1D;EML4;NUP93;DYNC1LI1;DYNC1LI2;ZW10;AKAP9;NUP98;OPTN;BLZF1;NUP205;POM121;ANAPC16;ANAPC10;SKA2;SPAST;POM121C;NUP85;CEP70;CEP72;CEP192;PSMF1;CEP78;LYN;RCC2;WAPL;DHFR;POLA1;STAG2;CDC16;CC2D1B;CEP57;LIN54;AHCTF1;CDKN1B;NCAPG2;PHF8;NIPBL;ACTR1A;P…	CD8_Central_Memory	Up	Case vs Control
Reactome_2022	Cellular Response To Heat Stress R-HSA-3371556	54/99	0.0001240434275619	0.0020870607763572	0	0	2.1404951741502307	19.253494730676177	YWHAE;GSK3B;NUP107;HSP90AB1;NUP188;HIKESHI;CCAR2;RPTOR;NUP62;EP300;NUP214;NDC1;SEC13;NUP210;HSBP1;GML;NUP93;DNAJC2;DNAJC7;POLR1A;NUP50;MAPKAPK2;NUP54;NUP98;NUP205;POM121;CAMK2D;RPS19BP1;NUP160;BAG5;HSPH1;POM121C;DNAJB6;NUP85;NUP42;TPR;MAPK1;NUP43;CAMK2G;HSPA9;RANBP2;HSPA8;CREBBP;NUP155;HSPA1L;HSPA4;PTGES3;NUP153;MTOR;RPA3;NUP35;ATM;HSPA1A;NUP37	CD8_Central_Memory	Up	Case vs Control
Reactome_2022	Cellular Response To Starvation R-HSA-9711097	67/153	7.535980135673777e-96	2.4115136434156086e-94	0	0	114.61046511627907	25102.95596950092	RPL5;RPL30;RPL3;RPL32;RPL31;RPL34;RPLP1;RPL10A;RPL8;RPL9;RPL7;RPS15;RPS4X;RPS14;RPL7A;RPS16;RPL18A;RPS19;RPL36;RPL35;RPLP2;RPL38;RPL37;RPS11;RPL39;RPS10;RPS13;RPS12;RPS9;RPL21;RPS7;RPS8;RPL23;RPS5;RPL22;RPS6;RPL13A;RPS3A;RPL37A;RPL27;RPL26;RPL29;RPL28;UBA52;RPL12;RPL11;RPL36A;RPS15A;RPL14;RPS3;RPL15;RPS2;RPL18;RPS27A;RPL19;RPL41;RPL35A;RPL23A;RPS25;RPS28;RPS27;RPS29;RPL27A;FAU;RPS21;RPS24;RPS23	CD8_Central_Memory	Down	Case vs Control
Reactome_2022	Cellular Responses To Stimuli R-HSA-8953897	73/736	7.2442550624550565e-53	1.358922328957086e-51	0	0	16.46078431372549	1976.2291096052425	RPL5;RPL30;RPL3;RPL32;RPL31;RPL34;RPLP1;RPL8;RPL10A;RPL9;COX7C;RPL7;RPS15;RPS4X;RPS14;RPL7A;RPS16;RPS19;RPL18A;RPL36;RPL35;RPLP2;RPL38;RPL37;RPS11;RPS10;RPL39;RPS13;RPS12;RPS9;RPL21;RPS7;RPS8;RPL23;RPS5;RPL22;RPS6;RPL13A;RPS3A;FOS;EEF1A1;RPL37A;RPL27;RPL26;RPL29;RPL28;UBA52;PPP1R15A;RPL12;RPL11;RPL36A;RPS15A;UBC;RPL14;RPS3;RPL15;RPS2;RPL18;RPS27A;RPL19;RPL41;JUN;RPL35A;RPL23A;RPS25;RPS28;RPS27;RP…	CD8_Central_Memory	Down	Case vs Control
Reactome_2022	Cellular Responses To Stress R-HSA-2262752	73/722	1.814475500124769e-53	3.5252666859566935e-52	0	0	16.82817315100154	2043.6337681660289	RPL5;RPL30;RPL3;RPL32;RPL31;RPL34;RPLP1;RPL8;RPL10A;RPL9;COX7C;RPL7;RPS15;RPS4X;RPS14;RPL7A;RPS16;RPS19;RPL18A;RPL36;RPL35;RPLP2;RPL38;RPL37;RPS11;RPS10;RPL39;RPS13;RPS12;RPS9;RPL21;RPS7;RPS8;RPL23;RPS5;RPL22;RPS6;RPL13A;RPS3A;FOS;EEF1A1;RPL37A;RPL27;RPL26;RPL29;RPL28;UBA52;PPP1R15A;RPL12;RPL11;RPL36A;RPS15A;UBC;RPL14;RPS3;RPL15;RPS2;RPL18;RPS27A;RPL19;RPL41;JUN;RPL35A;RPL23A;RPS25;RPS28;RPS27;RP…	CD8_Central_Memory	Down	Case vs Control
Reactome_2022	Centrosome Maturation R-HSA-380287	46/81	0.0001077169474422	0.0019445153116392	0	0	2.343567735882952	21.410843338228368	CEP57;YWHAE;DYNC1I2;DCTN2;TUBGCP2;CCP110;ACTR1A;PCM1;PPP2R1A;CNTRL;CEP70;CEP250;CEP72;CEP192;PCNT;CEP290;CLASP1;CDK5RAP2;CEP78;OFD1;DYNC1H1;CDK11A;CEP135;TUBB;CEP152;NDE1;HAUS4;HAUS3;CSNK1D;HAUS6;PRKCA;DYNLL1;CKAP5;CDK11B;NEDD1;NME7;CENPJ;AKAP9;ALMS1;TUBGCP5;TUBGCP3;CEP63;TUBGCP4;SFI1;PAFAH1B1;SDCCAG8	CD8_Central_Memory	Up	Case vs Control
KEGG_2021_Human	Chagas disease	5/102	0.0036964356962601	0.0451493217186055	0	0	5.181464338312645	29.018201629778915	NFKBIA;JUN;IFNG;CCL5;FOS	CD8_Central_Memory	Down	Case vs Control
Reactome_2022	Chaperone Mediated Autophagy R-HSA-9613829	45767	4.228282513730505e-05	0.0004694256505039	0	0	25.10532994923858	252.83903105451668	EEF1A1;UBC;RPS27A;UBA52	CD8_Central_Memory	Down	Case vs Control
Reactome_2022	Chromatin Modifying Enzymes R-HSA-3247509	139/238	1.3563623757114784e-12	5.87643999276998e-10	0	0	2.5238540558472606	68.96737786057334	SMARCB1;KDM1A;TRRAP;KDM1B;JADE1;EHMT1;ARID4A;ARID4B;JADE2;KAT5;CCND1;SAP130;RUVBL1;EPC1;KAT8;EP300;KAT7;KMT5B;SUPT20H;ARID2;ATXN7L3;SMARCC1;SMARCC2;KDM2A;KDM2B;ARID5B;MORF4L1;KAT6B;TBL1XR1;KAT6A;HAT1;CLOCK;KMT2E;KMT2D;ENY2;KMT2A;KMT2C;KMT2B;PHF21A;ATXN7;EP400;MBIP;SMYD2;SMYD3;SUDS3;KAT14;CREBBP;DR1;SETDB1;SETD1B;SETDB2;SMARCA2;NFKB1;SMARCA4;TADA2A;YEATS2;CDK4;RIOX2;TADA3;TADA1;BRWD1;OGT;RCOR1;EZH…	CD8_Central_Memory	Up	Case vs Control
Reactome_2022	Cilium Assembly R-HSA-5617833	99/186	1.1137313686699818e-06	4.488596423035066e-05	0	0	2.035909832246039	27.90783377761045	TRAF3IP1;IFT172;CCP110;PPP2R1A;NUDT19;CEP250;CEP97;KIFAP3;CDK5RAP2;DYNC2H1;CEP135;CSNK1D;IFT80;PRKCA;IFT88;AKAP9;PRKD2;ARL3;FBF1;TTBK2;KIF3B;TTC21B;CEP70;CEP72;CEP192;NPHP4;RAB11FIP3;CEP78;BBS2;BBS1;RAB3IP;BBIP1;AHI1;CEP83;CEP89;CEP57;YWHAE;ARF4;TTC26;C2CD3;IFT52;ACTR1A;PCM1;TCTN3;CNTRL;BBS9;BBS7;IFT57;TNPO1;BBS5;CC2D2A;CEP290;BBS4;RAB8A;CCT3;IQCB1;OFD1;TUBB;HAUS4;HAUS3;HAUS6;DYNLL1;CKAP5;WDR35;I…	CD8_Central_Memory	Up	Case vs Control
Reactome_2022	Circadian Clock R-HSA-400253	4/69	0.0051441685002276	0.0162699282797898	0	0	6.164467005076142	32.48607249356685	PER1;UBC;RPS27A;UBA52	CD8_Central_Memory	Down	Case vs Control
Reactome_2022	Citric Acid (TCA) Cycle And Respiratory Electron Transport R-HSA-1428517	6/163	0.0061697440184997	0.0185433190390268	0	0	3.849485546300833	19.58655943974845	UQCRB;NDUFB1;UQCR11;COX7C;ATP5F1E;ATP5ME	CD8_Central_Memory	Down	Case vs Control
Reactome_2022	Class I MHC Mediated Antigen Processing And Presentation R-HSA-983169	187/378	4.481522186037373e-08	4.568516440236922e-06	0	0	1.7591220068415052	29.76560737293225	UBE3C;UBE3D;UBE2D2;UBE2D3;LTN1;UBE2D1;CBLB;UBE3A;UBE3B;FBXO21;UBE2Z;FBXO22;UBE2L3;DCAF1;HERC4;NPEPPS;HERC3;PSMD6;RNF115;HERC2;RNF114;HERC1;PSMD5;RNF19A;CDC27;FBXO4;BTRC;RNF111;FBXO9;HERC6;FBXW4;PDIA3;WSB1;AREL1;ANAPC7;FBXW8;FBXW11;FBXW7;UBE2E3;UBE2E1;CYBB;FBXO15;UBE2E2;UBE4A;LMO7;ATG14;FBXO11;FBXW2;KCTD7;KLHL42;RBX1;RNF41;UBE2V2;ANAPC4;ANAPC5;UBE2V1;S100A9;ANAPC1;PSMD12;PSMD11;CUL5;PSMD14;SAR1B;U…	CD8_Central_Memory	Up	Case vs Control
Reactome_2022	Clathrin-mediated Endocytosis R-HSA-8856828	68/142	0.0023595628679065	0.0222234915765324	0	0	1.6385992158942404	9.912343666467462	ITSN2;SCARB2;HIP1;TFRC;SH3KBP1;ARPC1A;CLTC;CLTA;AP2A1;ARRB1;WASL;FNBP1L;PIK3C2A;AP2A2;LDLRAP1;AGFG1;SH3GL1;ACTR3;ACTR2;FNBP1;OCRL;EPS15L1;GAPVD1;EPN1;DNM2;DNM3;GAK;VAMP7;HGS;DNAJC6;AMPH;VAMP4;STAM2;RAB5B;TGFA;ADRB2;CBL;TGOLN2;GRK2;FCHO1;FCHO2;DVL2;PACSIN2;UBQLN1;SNX9;EPS15;PACSIN1;REPS1;UBQLN2;HSPA8;M6PR;ARPC5;STAM;SYNJ2;AP2B1;TOR1B;IGF2R;COPS3;COPS6;DAB2;CD4;SNX18;COPS5;SYNJ1;GRB2;IL7R;RAB5A;PIC…	CD8_Central_Memory	Up	Case vs Control
Reactome_2022	CLEC7A (Dectin-1) Induces NFAT Activation R-HSA-5607763	45941	0.0002706536603766	0.0038095463840782	0	0	17.789517586542473	146.13502640226173	PPP3CA;PPP3CB;PPP3R1;AHCYL1;ITPR1;NFATC3;ITPR2;NFATC2;ITPR3;NFATC1	CD8_Central_Memory	Up	Case vs Control
Reactome_2022	CLEC7A (Dectin-1) Signaling R-HSA-5607764	49/99	0.0040063095237128	0.0342016473132729	0	0	1.7461643835616438	9.63862620366328	AHCYL1;UBE2D2;UBE2D1;PYCARD;IKBKB;PPP3CA;PSMD6;PPP3CB;CASP8;PSMD5;BTRC;MAP3K7;SYK;FBXW11;PDPK1;PSMA5;PSMA6;PSMA3;PSMA1;UBE2V1;CARD11;PSMD12;PSMD11;PSMD14;CUL1;ITPR1;ITPR2;ITPR3;MALT1;PSMA7;PSMB10;PPP3R1;PSMB5;PSMB2;PSMB1;PLCG2;PSMF1;NFATC3;NFATC2;NFATC1;NFKB1;PSMB9;SEM1;PSMC6;UBA3;UBE2N;TAB3;TAB2;MAP3K14	CD8_Central_Memory	Up	Case vs Control
Reactome_2022	CLEC7A (Dectin-1) Signaling R-HSA-5607764	4/99	0.0177723110542428	0.041772021045363	0	0	4.211381244990649	16.972344794728958	NFKBIA;UBC;RPS27A;UBA52	CD8_Central_Memory	Down	Case vs Control
Reactome_2022	Cohesin Loading Onto Chromatin R-HSA-2470946	45879	0.0058928015107941	0.0463136479743636	0	0	7.113273106323836	36.51971311002725	MAU2;NIPBL;STAG2;PDS5B;PDS5A;SMC1A;SMC3;WAPL	CD8_Central_Memory	Up	Case vs Control
Reactome_2022	Competing Endogenous RNAs (ceRNAs) Regulate PTEN Translation R-HSA-8948700	45879	0.0058928015107941	0.0463136479743636	0	0	7.113273106323836	36.51971311002725	TNRC6C;MOV10;AGO3;VAPA;AGO4;AGO1;AGO2;TNRC6A	CD8_Central_Memory	Up	Case vs Control
Reactome_2022	Constitutive Signaling By Ligand-Responsive EGFR Cancer Variants R-HSA-1236382	45734	0.0007300181442418	0.0036771284302551	0	0	19.983838383838386	144.33209705817518	UBC;RPS27A;UBA52	CD8_Central_Memory	Down	Case vs Control
Reactome_2022	Constitutive Signaling By NOTCH1 HD Domain Mutants R-HSA-2691232	45731	0.000416203584514	0.0026165593128953	0	0	24.98358585858585	194.48062759661724	UBC;RPS27A;UBA52	CD8_Central_Memory	Down	Case vs Control
Reactome_2022	Constitutive Signaling By NOTCH1 HD+PEST Domain Mutants R-HSA-2894862	3/58	0.0205891930819447	0.0466688376524081	0	0	5.439118457300276	21.120036859355142	UBC;RPS27A;UBA52	CD8_Central_Memory	Down	Case vs Control
Reactome_2022	Cooperation Of Prefoldin And TriC/CCT In Actin And Tubulin Folding R-HSA-389958	1/33	0.0114945886890378	0.036782683804921	0	0	103.96354166666669	464.2885874243707	TUBB6	CD8_Central_Memory	Down	Case_High IOP vs Normal IOP
Reactome_2022	COPII-mediated Vesicle Transport R-HSA-204005	39/66	0.0001107371206615	0.0019784271144999	0	0	2.574756498542093	23.451787081218896	RAB1A;SEC23A;STX17;SAR1B;GOSR2;USO1;TGFA;NAPG;GOLGA2;PPP6C;LMAN1;SCFD1;TFG;LMAN2;PPP6R3;CD59;CTSC;SEC31A;NSF;ANKRD28;TRAPPC2;SEC13;SEC24B;SEC24A;TRAPPC1;TRAPPC10;CSNK1D;TRAPPC9;F5;SEC23IP;CNIH1;TBC1D20;TRAPPC6B;SEC24D;SEC22A;CNIH3;SEC24C;SEC22C;BET1	CD8_Central_Memory	Up	Case vs Control
Reactome_2022	COPI-independent Golgi-to-ER Retrograde Traffic R-HSA-6811436	23/34	0.0001741406989558	0.0026706710733677	0	0	3.723448974423905	32.228859836450724	DCTN5;DYNC1I2;DYNC1H1;DCTN2;GALNT2;DCTN4;GALNT1;DYNLL1;BICD1;AGPAT3;BICD2;DYNC1LI1;ACTR1A;DYNC1LI2;CAPZB;CAPZA1;CAPZA2;RAB18;RAB3GAP2;RAB6A;ACTR10;RAB3GAP1;PAFAH1B1	CD8_Central_Memory	Up	Case vs Control
Reactome_2022	COPI-mediated Anterograde Transport R-HSA-6807878	46/80	7.129679116556991e-05	0.0014201992998842	0	0	2.412685236173553	23.037909164545923	ARF4;COPB2;DCTN5;DYNC1I2;RAB1A;DCTN2;KDELR1;COPB1;DCTN4;GOSR2;GOSR1;USO1;NAPG;GOLGA2;ACTR1A;CAPZB;TMED3;CD59;SPTAN1;SPTBN1;NSF;DYNC1H1;COG7;COG6;COG5;COG4;COG3;COG2;COG1;COPZ2;ANK3;ARFGAP3;DYNLL1;ANK1;SPTB;COPZ1;ARFGAP2;DYNC1LI1;DYNC1LI2;CAPZA1;GOLGB1;CAPZA2;COPG2;COPG1;ACTR10;BET1	CD8_Central_Memory	Up	Case vs Control
KEGG_2021_Human	Coronavirus disease	75/232	1.0583708932694712e-95	9.049071137453978e-94	0	0	74.4692144373673	16285.587089244307	RPL5;RPL30;RPL3;RPL32;RPL31;RPL34;RPLP1;RPL8;RPL10A;RPL9;RPL7;RPS15;RPS4X;RPS14;RPL7A;RPS16;RPS19;RPL18A;RPS18;RPL36;RPL35;RPLP2;RPL38;RPL37;RPS11;RPS10;RPL39;RPS13;RPS12;RPS9;RPL21;RPS7;RPS8;RPL23;RPS5;RPL22;RPS6;RPL13A;RPS3A;FOS;RPL37A;RPL27;RPL26;RPL29;RPL28;UBA52;RPL10;RPL12;RPL11;RPL36A;RPS15A;RPL14;RPS3;RPL13;RPL15;RPS2;RPL18;RPS27A;RPL17;RPL19;RPL41;JUN;RPL35A;RPL23A;RPS26;NFKBIA;RPS25;RPS…	CD8_Central_Memory	Down	Case vs Control
Reactome_2022	Cyclin D Associated Events In G1 R-HSA-69231	3/47	0.011721460299431	0.0323678903700024	0	0	6.802685950413223	30.247013177324952	UBC;RPS27A;UBA52	CD8_Central_Memory	Down	Case vs Control
Reactome_2022	Cytokine Signaling In Immune System R-HSA-1280215	299/702	0.000147872417906	0.0023728046317708	0	0	1.3319160467984898	11.746381651823846	EIF4A2;APP;NUP107;PITPNA;IFIT1;CRKL;IL27RA;RPS6KA3;PSMD6;TBK1;RPS6KA5;PPP2R1B;PSMD5;PPP2R1A;AKT2;RPS6KA2;AKT3;RPS6KA1;TRIM25;BTRC;TRIM22;MEF2A;NUP214;GBP5;MEF2C;NUP210;FLT3LG;TALDO1;PRKCA;NUP93;SIGIRR;MTAP;TRIM17;PDE12;TRIM14;NUP98;ALPK1;NUP205;POM121;IL20RB;GATA3;HIF1A;POM121C;NUP85;INPP5D;HMOX1;PLCG1;PSMF1;N4BP1;LYN;STAT5B;BCL11B;TNFSF14;EIF2AK2;IFNLR1;SMARCA4;BST2;HNRNPF;TNFSF8;GRB2;CDKN1B;PTP…	CD8_Central_Memory	Up	Case vs Control
Reactome_2022	Cytosolic Sensors Of Pathogen-Associated DNA R-HSA-1834949	4/63	0.0037134424500763	0.0124698314372933	0	0	6.793426826120623	38.01463030978932	NFKBIA;UBC;RPS27A;UBA52	CD8_Central_Memory	Down	Case vs Control
Reactome_2022	DDX58/IFIH1-mediated Induction Of Interferon-Alpha/Beta R-HSA-168928	5/81	0.0013465486827222	0.0057678935700857	0	0	6.620233619763695	43.76113772858477	NFKBIA;UBC;TNFAIP3;RPS27A;UBA52	CD8_Central_Memory	Down	Case vs Control
Reactome_2022	Deactivation Of Beta-Catenin Transactivating Complex R-HSA-3769402	3/42	0.0086074375266521	0.0242613783134652	0	0	7.6767676767676765	36.504017694961526	UBC;RPS27A;UBA52	CD8_Central_Memory	Down	Case vs Control
Reactome_2022	Deadenylation-dependent mRNA Decay R-HSA-429914	30/56	0.0053592898167434	0.0429983761685942	0	0	2.0543383843258374	10.741978890682352	EIF4A2;HBS1L;DDX6;TUT7;TUT4;PARN;EDC3;EXOSC8;EXOSC3;DCPS;EIF4E;EIF4B;EXOSC1;DIS3;CNOT10;LSM4;LSM2;CNOT4;CNOT6;CNOT7;LSM6;PAN3;XRN1;CNOT1;CNOT11;CNOT2;CNOT8;DCP1A;DCP2;DCP1B	CD8_Central_Memory	Up	Case vs Control
Reactome_2022	Death Receptor Signaling R-HSA-73887	71/139	0.0001893049370578	0.0028527430949669	0	0	1.8635128336247568	15.974314181990222	YWHAE;RASGRF2;TRADD;SPPL2A;OTUD7B;FASLG;AATF;IKBKB;PREX1;AKAP13;CASP8;CASP10;CASP3;TNFSF10;CASP2;MAP3K7;VAV3;ARHGEF10;PRKCI;ARHGEF12;USP4;OMG;ARHGEF18;TRAF1;SORCS3;RHOA;VAV1;TNFRSF1A;VAV2;CLIP3;TIAM2;TIAM1;ADAM17;ARHGEF9;OBSCN;ARHGEF3;TAX1BP1;ARHGEF1;ARHGEF2;ARHGEF7;SOS1;SOS2;ITGB3BP;NSMAF;ARHGEF6;BIRC3;HDAC2;HDAC3;MAGED1;HDAC1;XIAP;PSEN1;KALRN;TANK;RTN4;GNA13;ABR;MAPK8;APH1B;BCL2L11;RIPK1;ECT2;U…	CD8_Central_Memory	Up	Case vs Control
Reactome_2022	Death Receptor Signaling R-HSA-73887	7/139	0.0005202539291434	0.0030108312495112	0	0	5.376015307716338	40.64909221728478	NFKBIA;LINGO1;UBC;RACK1;TNFAIP3;RPS27A;UBA52	CD8_Central_Memory	Down	Case vs Control
Reactome_2022	Defective CFTR Causes Cystic Fibrosis R-HSA-5678895	3/60	0.0225050577056771	0.0493659330318079	0	0	5.247740563530037	19.910007506267444	UBC;RPS27A;UBA52	CD8_Central_Memory	Down	Case vs Control
Reactome_2022	Defective TPR May Confer Susceptibility Towards Thyroid Papillary Carcinoma (TPC) R-HSA-5619107	25/32	1.3885349642124743e-06	5.347402428844929e-05	0	0	6.363690642041157	85.82875883487654	NUP205;POM121;NUP107;NUP188;NUP160;POM121C;NUP42;NUP85;NUP62;TPR;NUP43;MAP4K5;NDC1;NUP214;RANBP2;SEC13;NUP155;NUP210;NUP153;NUP93;NUP50;NUP35;NUP54;NUP98;NUP37	CD8_Central_Memory	Up	Case vs Control
Reactome_2022	Degradation Of AXIN R-HSA-4641257	3/54	0.0170388533623679	0.0403005923005572	0	0	5.8669043374925725	23.89155428844949	UBC;RPS27A;UBA52	CD8_Central_Memory	Down	Case vs Control
Reactome_2022	Degradation Of DVL R-HSA-4641258	3/55	0.0178913251903852	0.041772021045363	0	0	5.753787878787879	23.15001633199684	UBC;RPS27A;UBA52	CD8_Central_Memory	Down	Case vs Control
Reactome_2022	Degradation Of GLI1 By Proteasome R-HSA-5610780	3/59	0.0215353877785113	0.0476229713476023	0	0	5.341720779220779	20.50183285501257	UBC;RPS27A;UBA52	CD8_Central_Memory	Down	Case vs Control
Reactome_2022	Degradation Of GLI2 By Proteasome R-HSA-5610783	3/59	0.0215353877785113	0.0476229713476023	0	0	5.341720779220779	20.50183285501257	UBC;RPS27A;UBA52	CD8_Central_Memory	Down	Case vs Control
Reactome_2022	Deubiquitination R-HSA-5688426	132/279	6.312484621474902e-05	0.0012720390522111	0	0	1.606446566747191	15.534974624490744	OTUD5;TRRAP;KDM1B;CCP110;UBE2D1;TOMM20;YY1;PSMD6;PSMD5;RUVBL1;TRIM25;EP300;NFRKB;MAP3K7;USP8;USP7;USP4;USP3;MUL1;HGS;STAMBP;STAM2;INO80B;INO80E;PSMD12;INO80D;PSMD11;PSMD14;TNKS;BRCC3;GATA3;ADRB2;HIF1A;SNX3;ATXN3;VCPIP1;RHOT1;ATXN7;RIPK1;PSMF1;SUDS3;BARD1;SMAD2;ZRANB1;SMAD4;SMAD3;SMURF2;INO80;STAM;ESR1;SMAD7;SEM1;CYLD;MAVS;TADA3;MDM2;MDM4;OGT;USP37;WDR48;USP32;USP33;USP34;PTEN;OTUD7B;ARRB1;BRCA1;I…	CD8_Central_Memory	Up	Case vs Control
Reactome_2022	Developmental Biology R-HSA-1266738	73/1073	2.2874328140897729e-41	3.6598925025436366e-40	0	0	10.7213	1003.284239674308	RPL5;RPL30;RPL3;RPL32;RPL31;RPL34;RPLP1;RPL8;RPL10A;RPL9;RPL7;RPS15;RPS4X;RPS14;RPL7A;RPS16;RPS19;RPL18A;RPL36;RPL35;RPLP2;RPL38;RPL37;RPS11;RPS10;RPL39;RPS13;RPS12;RPS9;RPL21;RPS7;RPS8;RPL23;RPS5;RPL22;RPS6;RPL13A;RPS3A;RPL37A;RPL27;RPL26;PABPC1;RPL29;PFN1;RPL28;UBA52;RPL12;RPL11;RPL36A;CXCR4;RPS15A;UBC;RPL14;RPS3;RPL15;RPS2;RPL18;RPS27A;RPL19;RPL41;JUN;RPL35A;RPL23A;RPS25;RPS28;RPS27;PTPRC;RPS2…	CD8_Central_Memory	Down	Case vs Control
Reactome_2022	Disease R-HSA-1643685	77/1736	6.555969331124295e-31	9.38538767403057e-30	0	0	6.789846195726147	471.8926939401175	RPL5;RPL30;RPL3;B4GALT1;RPL32;RPL31;RPL34;RPLP1;RPL8;RPL10A;RPL9;RPL7;RPS15;RPS4X;RPS14;RPL7A;RPS16;RPS19;RPL18A;RPL36;RPL35;RPLP2;RPL38;RPL37;RPS11;B2M;RPS10;RPL39;RPS13;RPS12;RPS9;RPL21;RPS7;RPS8;RPL23;RPS5;RPL22;RPS6;HLA-B;RPL13A;RPS3A;HLA-A;EEF1G;RPL37A;RPL27;RPL26;RPL29;RPL28;UBA52;RPL12;RPL11;RPL36A;CXCR4;RPS15A;UBC;RPL14;RPS3;RPL15;RPS2;RPL18;RPS27A;RPL19;RPL41;JUN;RPL35A;RPL23A;NFKBIA;RPS…	CD8_Central_Memory	Down	Case vs Control
Reactome_2022	Disease R-HSA-1643685	681/1736	0.0019982809853758	0.0196762553844111	0	0	1.1621332682237735	7.223202111701694	CYFIP2;RB1;CYFIP1;PATJ;NUP107;MAML2;WIPF1;ZFYVE9;WIPF2;RBPJ;SLC4A4;FAM110A;PSMD6;TBK1;TFG;MPRIP;PSMD5;AKT2;AKT3;FGFR1OP2;AP1S2;PRKACB;VPS36;VPS39;NUP214;CUBN;NUP210;ZNF160;FRS2;PRKCA;ATG14;SND1;NUP93;EML4;DYNC1LI1;DYNC1LI2;ADCY9;PRKAR1B;BIN2;PRKAR1A;FDX1;NUP98;HPRT1;MAML3;VPS25;GNE;RHNO1;NUP205;POM121;ANAPC16;CTBP2;RPN2;SAR1B;MAPKAP1;B3GLCT;PDGFB;NEDD4L;ZC3HAV1;IQGAP1;ANAPC10;LARP1;RNF213;POM121C…	CD8_Central_Memory	Up	Case vs Control
Reactome_2022	Diseases Of Carbohydrate Metabolism R-HSA-5663084	3/33	0.0043698636136979	0.0140466773601513	0	0	9.984343434343437	54.24517231158884	UBC;RPS27A;UBA52	CD8_Central_Memory	Down	Case vs Control
Reactome_2022	Diseases Of DNA Repair R-HSA-9675135	30/51	0.0007449940291467	0.0086071643500757	0	0	2.5444623688036487	18.325559839291508	BLM;MRE11;OGG1;BRCA1;BRIP1;WRN;KAT5;PMS2;TOPBP1;BARD1;RFC3;RMI1;TOP3A;MLH1;PALB2;MSH6;RAD51B;SEM1;NEIL3;RAD50;RAD51C;MSH2;MSH3;POLR1A;RPA3;RAD17;ATM;NEIL1;RHNO1;RAD9A	CD8_Central_Memory	Up	Case vs Control
Reactome_2022	Diseases Of Mismatch Repair (MMR) R-HSA-5423599	45782	0.0060537683244522	0.0467881558457307	0	0	63985	326776.1514716634	MSH6;MSH2;MSH3;PMS2;MLH1	CD8_Central_Memory	Up	Case vs Control
Reactome_2022	Diseases Of Signal Transduction By Growth Factor Receptors And Second Messengers R-HSA-5663202	206/424	5.691715297276847e-08	5.479857005655986e-06	0	0	1.6988106305061277	28.338996772824263	MAML2;ZFYVE9;GCC2;RBPJ;PSMD6;GOLGA4;MPRIP;TFG;PPP2R1B;PSMD5;PPP2R1A;AKT2;AKT3;FGFR1OP2;TRIM24;FLT3LG;FRS2;SND1;EML4;BIN2;PRKAR1A;AKAP9;MAML3;TLN1;CTBP2;MAPKAP1;PDGFB;TGFA;IQGAP1;ZC3HAV1;FXR1;RNF213;APH1B;PLCG1;PSMF1;ATG7;SPTBN1;SEC31A;LYN;STAT5B;CREBBP;EIF2AK3;BRAF;SNW1;GOLGB1;CD28;STRN;GRB2;PIGU;CDKN1B;WDR48;HIP1;CLTC;MECP2;ATIC;ZMYM2;CNTRL;JAK2;AP3B1;GAB2;DUSP6;VAV1;DUSP7;APBB1IP;NCOR2;PSMA5;KA…	CD8_Central_Memory	Up	Case vs Control
Reactome_2022	Disorders Of Developmental Biology R-HSA-9675151	45973	0.0001058162482774	0.0019445153116392	0	0	19.57119021134594	179.1508876787156	MECP2;NCOR2;HDAC3;NCOR1;HDAC1;SIN3A;TBL1XR1;CAMK4;GPS2;PRKCA;TBL1X	CD8_Central_Memory	Up	Case vs Control
Reactome_2022	DNA Damage Bypass R-HSA-73893	3/48	0.0124120019975194	0.0333591139996669	0	0	6.651178451178451	29.19262995011787	UBC;RPS27A;UBA52	CD8_Central_Memory	Down	Case vs Control
Reactome_2022	DNA Damage Recognition In GG-NER R-HSA-5696394	3/37	0.0060431063695845	0.018263610361411	0	0	8.807932263814617	44.99829112051018	UBC;RPS27A;UBA52	CD8_Central_Memory	Down	Case vs Control
Reactome_2022	DNA Damage Reversal R-HSA-73942	45877	0.0002823402561812	0.0039143653116972	0	0	102376	836657.3799898422	ALKBH3;FTO;ALKBH2;ALKBH5;ASCC1;MGMT;ASCC2;ASCC3	CD8_Central_Memory	Up	Case vs Control
Reactome_2022	DNA Double-Strand Break Repair R-HSA-5693532	69/149	0.0060746307358854	0.0467881558457307	0	0	1.5374842304457528	7.84675690953784	MDC1;DCLRE1C;MRE11;UBXN1;BRCA1;BABAM1;BABAM2;HERC2;KAT5;PPP4R2;CHEK1;UIMC1;POLK;TOPBP1;POLE;POLH;PIAS4;RFC3;PARP1;RMI1;TOP3A;LIG4;BAZ1B;SPIDR;RAD51B;RNF168;RAD51C;POLR1A;UBE2V2;LRIF1;RHNO1;BLM;RTEL1;PAXIP1;PRKDC;ABRAXAS1;RNF8;BRCC3;RNF4;POLD3;POLD4;BRIP1;MAPK8;WRN;NSD2;ABL1;TP53BP1;NHEJ1;BARD1;KDM4A;XRCC6;KDM4B;XRCC4;XRCC5;POLM;EYA3;SMARCA5;PALB2;SEM1;POLE4;PPP5C;RAD50;TDP2;POLE2;RPA3;UBE2N;RAD17…	CD8_Central_Memory	Up	Case vs Control
Reactome_2022	DNA Repair R-HSA-73894	150/310	4.590263915537378e-06	0.0001348292773834	0	0	1.6797373458102935	20.64661427002224	MDC1;DCLRE1C;MRE11;CCNH;ALKBH3;YY1;ALKBH2;ALKBH5;HERC2;KAT5;PPP4R2;CHEK1;RUVBL1;TRIM25;EP300;NFRKB;RNF111;PIAS4;AQR;USP7;REV1;LIG4;PIAS1;RBX1;MSH6;NEIL3;MSH2;MSH3;UBE2V2;LRIF1;NEIL1;RHNO1;FTO;INO80B;RTEL1;BLM;INO80E;PAXIP1;INO80D;PRKDC;XPA;BRCC3;BRIP1;ABL1;TP53BP1;NHEJ1;BARD1;XRCC6;XRCC4;FANCM;XRCC5;SMARCA5;FANCA;FANCC;INO80;PALB2;FANCF;SEM1;COPS3;PPP5C;COPS6;NPLOC4;COPS5;TDP2;UVSSA;UBE2N;RAD17;A…	CD8_Central_Memory	Up	Case vs Control
Reactome_2022	Downregulation Of ERBB2 Signaling R-HSA-8863795	45745	0.003013987625459	0.0110040890486559	0	0	11.522727272727272	66.88357002790897	UBC;RPS27A;UBA52	CD8_Central_Memory	Down	Case vs Control
Reactome_2022	Downregulation Of ERBB2:ERBB3 Signaling R-HSA-1358803	45729	0.0002655227314193	0.0019786899437278	0	0	29.98333333333333	246.87707293806272	UBC;RPS27A;UBA52	CD8_Central_Memory	Down	Case vs Control
Reactome_2022	Downregulation Of ERBB4 Signaling R-HSA-1253288	45725	8.033675670348003e-05	0.0007667227306437	0	0	49.98232323232323	471.2974857239346	UBC;RPS27A;UBA52	CD8_Central_Memory	Down	Case vs Control
Reactome_2022	Downregulation Of SMAD2/3:SMAD4 Transcriptional Activity R-HSA-2173795	45747	0.0036535057488838	0.0123447647664151	0	0	10.698593073593074	60.041232830510864	UBC;RPS27A;UBA52	CD8_Central_Memory	Down	Case vs Control
Reactome_2022	Downregulation Of SMAD2/3:SMAD4 Transcriptional Activity R-HSA-2173795	20/31	0.0011584801016974	0.0124698510325565	0	0	3.236429448318632	21.88035506677876	SMAD2;SMAD4;SMAD3;PARP1;SMURF2;HDAC1;STAT1;USP9X;UBE2D3;NEDD4L;UBE2D1;SMAD7;NCOR2;SKI;PPM1A;NCOR1;SNW1;MAPK1;RNF111;TRIM33	CD8_Central_Memory	Up	Case vs Control
Reactome_2022	Downregulation Of TGF-beta Receptor Signaling R-HSA-2173788	45773	0.0001244542203511	0.001109886817558	0	0	18.252884171665897	164.1221335120613	PPP1R15A;UBC;RPS27A;UBA52	CD8_Central_Memory	Down	Case vs Control
Reactome_2022	Downstream Signal Transduction R-HSA-186763	18/28	0.0021672530239838	0.0209823993886253	0	0	3.203423799582464	19.650745958881483	PDGFRB;STAT5B;STAT1;STAT3;PDGFB;PTPN11;PIK3CB;CRKL;SYNGAP1;PIK3CA;NCK2;RAPGEF1;STAT6;GRB2;PLCG1;SOS1;CRK;NCK1	CD8_Central_Memory	Up	Case vs Control
Reactome_2022	Downstream Signaling Events Of B Cell Receptor (BCR) R-HSA-1168372	4/79	0.0082746126105894	0.0235674830374903	0	0	5.339830795262268	25.602156082324672	NFKBIA;UBC;RPS27A;UBA52	CD8_Central_Memory	Down	Case vs Control
Reactome_2022	Downstream TCR Signaling R-HSA-202424	4/94	0.0149608230580471	0.0371629577332313	0	0	4.446474901297236	18.6855116998099	NFKBIA;UBC;RPS27A;UBA52	CD8_Central_Memory	Down	Case vs Control
Reactome_2022	Drug-mediated Inhibition Of CDK4/CDK6 Activity R-HSA-9754119	45782	0.0060537683244522	0.0467881558457307	0	0	63985	326776.1514716634	CCND3;CCND2;CDK6;CCND1;CDK4	CD8_Central_Memory	Up	Case vs Control
Reactome_2022	Dual Incision In GG-NER R-HSA-5696400	3/41	0.0080513267943653	0.0231741892917182	0	0	7.879186602870813	37.992794715252366	UBC;RPS27A;UBA52	CD8_Central_Memory	Down	Case vs Control
Reactome_2022	E3 Ubiquitin Ligases Ubiquitinate Target Proteins R-HSA-8866654	5/56	0.0002457784506037	0.0019377315525863	0	0	9.87795118047219	82.09644284395208	UBC;HLA-B;HLA-A;RPS27A;UBA52	CD8_Central_Memory	Down	Case vs Control
Reactome_2022	EGFR Downregulation R-HSA-182971	45747	0.0036535057488838	0.0123447647664151	0	0	10.698593073593074	60.041232830510864	UBC;RPS27A;UBA52	CD8_Central_Memory	Down	Case vs Control
Reactome_2022	EML4 And NUDC In Mitotic Spindle Formation R-HSA-9648025	53/97	0.0001344876315137	0.0021987459001261	0	0	2.1484710743801654	19.15155349106906	ERCC6L;AHCTF1;NUP107;PPP1CC;XPO1;PPP2R1B;PPP2R1A;PPP2R5E;NUF2;KNTC1;NDEL1;NUDC;SEC13;PPP2R5A;PPP2R5D;DYNLL1;CKAP5;EML4;DYNC1LI1;CLIP1;DYNC1LI2;KIF2A;ZW10;NUP98;MAD1L1;ITGB3BP;PAFAH1B1;DYNC1I2;MIS12;NUP160;SKA2;PPP2CA;PPP2CB;NUP85;NUP43;BUB3;CLASP1;CLASP2;RANBP2;NEK9;CENPU;DYNC1H1;NEK6;RCC2;NDE1;NEK7;KANSL1;CENPI;TAOK1;CENPK;B9D2;CENPQ;NUP37	CD8_Central_Memory	Up	Case vs Control
Reactome_2022	Endosomal Sorting Complex Required For Transport (ESCRT) R-HSA-917729	45746	0.0033243119085999	0.0117430238849243	0	0	11.095398428731762	63.315808706645385	UBC;RPS27A;UBA52	CD8_Central_Memory	Down	Case vs Control
Reactome_2022	Endosomal/Vacuolar Pathway R-HSA-1236977	45727	0.0001554771454089	0.0012815085924614	0	0	37.48295454545455	328.6884711580902	HLA-B;HLA-A;B2M	CD8_Central_Memory	Down	Case vs Control
KEGG_2021_Human	Epstein-Barr virus infection	7/202	0.0044114520887963	0.0463949855268848	0	0	3.627491408934708	19.673886007430845	NFKBIA;JUN;HLA-B;TNFAIP3;HLA-A;RUNX3;B2M	CD8_Central_Memory	Down	Case vs Control
Reactome_2022	ER Quality Control Compartment (ERQC) R-HSA-901032	45768	5.182209228104546e-05	0.0005638243640177	0	0	23.62735144819349	233.1474743033637	RNF139;UBC;RPS27A;UBA52	CD8_Central_Memory	Down	Case vs Control
Reactome_2022	ER To Golgi Anterograde Transport R-HSA-199977	78/133	8.368282819507291e-08	6.59192460282097e-06	0	0	2.536206698564593	41.330612859838	ARF4;KDELR1;MIA3;GOLGA2;PPP6C;ACTR1A;TFG;CAPZB;PPP6R3;TMED3;SPTAN1;CTSC;NSF;SEC13;COG7;COG6;COG5;COG4;COG3;COG2;COG1;COPZ2;CSNK1D;ANK3;ARFGAP3;DYNLL1;ANK1;SPTB;COPZ1;ARFGAP2;F5;DYNC1LI1;DYNC1LI2;TBC1D20;TRAPPC6B;SEC22A;SEC22C;COPB2;DCTN5;DYNC1I2;RAB1A;SEC23A;DCTN2;STX17;SAR1B;COPB1;DCTN4;GOSR2;GOSR1;USO1;TGFA;NAPG;LMAN1;SCFD1;LMAN2;CD59;SPTBN1;SEC31A;ANKRD28;TRAPPC2;DYNC1H1;SEC24B;TRAPPC1;SEC24A;…	CD8_Central_Memory	Up	Case vs Control
Reactome_2022	ERK/MAPK Targets R-HSA-198753	17/22	9.506687114324324e-05	0.0018047869325656	0	0	6.052435290843307	56.05117960172159	MEF2A;MEF2C;KCNH8;PPP2R5D;MAPK14;VRK3;DUSP6;DUSP7;PPP2CA;PPP2CB;RPS6KA3;RPS6KA5;PPP2R1B;PPP2R1A;RPS6KA2;RPS6KA1;MAPK1	CD8_Central_Memory	Up	Case vs Control
Reactome_2022	ER-Phagosome Pathway R-HSA-1236974	6/89	0.0002779730438036	0.0020434775112051	0	0	7.308989805375347	59.84590922435902	UBC;HLA-B;HLA-A;RPS27A;B2M;UBA52	CD8_Central_Memory	Down	Case vs Control
Reactome_2022	Eukaryotic Translation Elongation R-HSA-156842	71/90	1.4320688128594513e-129	7.790454341955415e-127	0	0	568.5748987854251	168681.59243253383	RPL5;RPL30;RPL3;RPL32;RPL31;RPL34;RPLP1;RPL10A;RPL8;RPL9;RPL7;EEF1B2;RPS15;RPS4X;RPL7A;RPS14;RPS16;RPL18A;RPS19;RPL36;RPL35;RPLP2;RPL38;RPL37;RPS11;RPL39;RPS10;RPS13;RPS12;RPS9;RPL21;RPS7;RPS8;RPL23;RPS5;RPL22;RPS6;RPL13A;RPS3A;EEF1A1;EEF1G;EEF1D;RPL37A;RPL27;RPL26;RPL29;RPL28;UBA52;RPL12;RPL11;RPL36A;RPS15A;RPL14;RPS3;RPL15;RPS2;RPL18;RPS27A;RPL19;RPL41;RPL35A;RPL23A;RPS25;RPS28;RPS27;RPS29;RPL2…	CD8_Central_Memory	Down	Case vs Control
Reactome_2022	Eukaryotic Translation Termination R-HSA-72764	67/90	7.859663872459538e-119	7.126095244363313e-117	0	0	429.9130434782609	116913.08188876606	RPL5;RPL30;RPL3;RPL32;RPL31;RPL34;RPLP1;RPL10A;RPL8;RPL9;RPL7;RPS15;RPS4X;RPL7A;RPS14;RPS16;RPL18A;RPS19;RPL36;RPL35;RPLP2;RPL38;RPL37;RPS11;RPL39;RPS10;RPS13;RPS12;RPS9;RPL21;RPS7;RPS8;RPL23;RPS5;RPL22;RPS6;RPL13A;RPS3A;RPL37A;RPL27;RPL26;RPL29;RPL28;UBA52;RPL12;RPL11;RPL36A;RPS15A;RPL14;RPS3;RPL15;RPS2;RPL18;RPS27A;RPL19;RPL41;RPL35A;RPL23A;RPS25;RPS28;RPS27;RPS29;RPL27A;FAU;RPS21;RPS24;RPS23	CD8_Central_Memory	Down	Case vs Control
Reactome_2022	Export Of Viral Ribonucleoproteins From Nucleus R-HSA-168274	28/36	3.73106210834885e-07	2.020603323052674e-05	0	0	6.238536585365853	92.33909232287046	NUP205;POM121;NUP107;NUP188;NUP160;XPO1;POM121C;NUP42;NUP85;NUP62;TPR;NUP43;NDC1;NUP214;RANBP2;PBRM1;SEC13;NUP155;NUP210;NUP153;GNL3;NUP93;NUP50;NUP35;NUP54;NUP98;HSPA1A;NUP37	CD8_Central_Memory	Up	Case vs Control
Reactome_2022	Fanconi Anemia Pathway R-HSA-6783310	3/38	0.0065131512706264	0.0193614988591299	0	0	8.555844155844156	43.0695366028169	UBC;RPS27A;UBA52	CD8_Central_Memory	Down	Case vs Control
Reactome_2022	FBXL7 Down-Regulates AURKA During Mitotic Entry And In Early Mitosis R-HSA-8854050	3/54	0.0170388533623679	0.0403005923005572	0	0	5.8669043374925725	23.89155428844949	UBC;RPS27A;UBA52	CD8_Central_Memory	Down	Case vs Control
Reactome_2022	Fc Epsilon Receptor (FCERI) Signaling R-HSA-2454202	68/130	0.0001020104578007	0.0019009045523523	0	0	1.9575920609444584	17.991123028145	ITK;AHCYL1;UBE2D2;UBE2D1;PIK3CB;IKBKB;PPP3CA;PSMD6;PPP3CB;PSMD5;GRAP2;BTRC;MAP3K7;VAV3;MAP2K4;SYK;FBXW11;PDPK1;GAB2;VAV1;VAV2;PSMA5;PSMA6;PSMA3;PIK3CA;PSMA1;PRKCQ;LCP2;UBE2V1;SOS1;CARD11;PSMD12;PSMD11;PSMD14;TXK;CUL1;ITPR1;ITPR2;ITPR3;RASGRP1;MALT1;PSMA7;PSMB10;MAPK9;PPP3R1;MAPK8;PSMB5;PSMB2;PSMB1;PLCG2;MAPK1;PLCG1;PSMF1;LYN;MAP3K1;NFATC3;NFATC2;NFATC1;NFKB1;PSMB9;SEM1;PSMC6;UBE2N;TAB3;GRB2;TAB2;…	CD8_Central_Memory	Up	Case vs Control
Reactome_2022	Fc Epsilon Receptor (FCERI) Signaling R-HSA-2454202	6/130	0.0020326949504456	0.0081307798017826	0	0	4.882133995037221	30.26138422575397	NFKBIA;JUN;UBC;FOS;RPS27A;UBA52	CD8_Central_Memory	Down	Case vs Control
Reactome_2022	FCERI Mediated Ca+2 Mobilization R-HSA-2871809	23/29	2.337928032227106e-06	7.944371136959952e-05	0	0	6.828992571959146	88.54639404969632	LYN;VAV3;ITK;AHCYL1;SYK;TXK;ITPR1;NFATC3;ITPR2;NFATC2;ITPR3;NFATC1;VAV1;VAV2;PPP3CA;PPP3CB;PPP3R1;GRAP2;PLCG2;GRB2;LCP2;PLCG1;SOS1	CD8_Central_Memory	Up	Case vs Control
Reactome_2022	FCERI Mediated MAPK Activation R-HSA-2871796	18/29	0.0038010274711477	0.0336080643239747	0	0	2.9119757069652685	16.226937632591493	LYN;VAV3;MAP2K4;MAP3K1;SYK;VAV1;VAV2;MAPK9;MAPK8;GRAP2;PLCG2;MAPK1;GRB2;LCP2;PKN2;PLCG1;PKN1;SOS1	CD8_Central_Memory	Up	Case vs Control
Reactome_2022	FCERI Mediated NF-kB Activation R-HSA-2871837	4/78	0.0079165931032739	0.0229075885541543	0	0	5.412265056935108	26.188837466874062	NFKBIA;UBC;RPS27A;UBA52	CD8_Central_Memory	Down	Case vs Control
Reactome_2022	Fcgamma Receptor (FCGR) Dependent Phagocytosis R-HSA-2029480	49/87	8.666546487518559e-05	0.0016713560282668	0	0	2.299747656813266	21.5105864091744	CYFIP2;CYFIP1;AHCYL1;HSP90AB1;WIPF1;ARPC1B;WIPF2;ARPC1A;BRK1;PIK3CB;WASL;ACTG1;VPS72;NCK1;ACTR3;VAV3;ACTR2;SYK;PRKCE;VAV1;VAV2;HCK;PIK3CA;ELMO1;ELMO2;MYH9;CRK;ITPR1;WAS;ITPR2;ITPR3;PLD3;ABL1;PLCG2;MAPK1;NCKAP1L;PLCG1;WASF2;LYN;LIMK1;MYO5A;MYO9B;ARPC5;PTK2;ABI2;ABI1;GRB2;NF2;PKN1	CD8_Central_Memory	Up	Case vs Control
Reactome_2022	FCGR3A-mediated Phagocytosis R-HSA-9664422	34/60	0.0008679472979255	0.0097672251123697	0	0	2.3295492344174167	16.421876761362345	CYFIP2;CYFIP1;WIPF1;ARPC1B;WIPF2;ARPC1A;WAS;BRK1;WASL;ACTG1;ABL1;MAPK1;NCKAP1L;WASF2;NCK1;ACTR3;VAV3;LYN;ACTR2;SYK;MYO5A;MYO9B;ARPC5;VAV1;PTK2;VAV2;HCK;ABI2;ABI1;ELMO1;ELMO2;MYH9;GRB2;CRK	CD8_Central_Memory	Up	Case vs Control
Reactome_2022	FLT3 Signaling By CBL Mutants R-HSA-9706377	45723	3.3975077861184445e-05	0.0003850508824267	0	0	74.98106060606061	771.546363812206	UBC;RPS27A;UBA52	CD8_Central_Memory	Down	Case vs Control
Reactome_2022	FLT3 Signaling In Disease R-HSA-9682385	45743	0.0024484871428584	0.0095141214693928	0	0	12.484217171717171	75.05867086253176	UBC;RPS27A;UBA52	CD8_Central_Memory	Down	Case vs Control
Reactome_2022	FLT3 Signaling R-HSA-9607240	3/37	0.0060431063695845	0.018263610361411	0	0	8.807932263814617	44.99829112051018	UBC;RPS27A;UBA52	CD8_Central_Memory	Down	Case vs Control
Reactome_2022	FLT3 Signaling R-HSA-9607240	22/37	0.0030747122258447	0.0280725417143118	0	0	2.610629902984728	15.101303455886988	STAT5B;CDKN1B;SYK;FLT3LG;PTPRJ;PTPN11;GAB2;CBL;FOXO3;SOCS2;HCK;BCL2L11;PIK3CA;LCK;AKT2;GRAP2;AKT3;ABL2;CSK;GRB2;SOS1;SH2B3	CD8_Central_Memory	Up	Case vs Control
[truncated: 10,348 more rows]

## Sheet: Supplementary Table 6
Supplementary Table 6. Performance Evaluation of Machine Learning Models in Predicting Disease-Related Molecular Pathways
[truncated: 29 more rows]

[truncated: 2 more sheets: Supplementary Table 7, Supplementary Table 8]
